# Supplementary material for: Association of Circulating Cathepsin B Levels With Blood Pressure and Aortic Dilation
Source: Front Cardiovasc Med. 2022 Mar 29;9:762468. doi: 10.3389/fcvm.2022.762468 (PMC9001941; doi:10.3389/fcvm.2022.762468)
Supplement: Supplementary file 1 [file Table_1.XLSX]

## Sheet: TableS1
Supplementary table S1 Gene associated with SCAD collected from published GWAS
Gene	Author	Year
FBN1	LeMaire et.al	2011
FBN1	Guo et.al	2016
LRP1	Guo et.al	2016
ULK4	Guo et.al	2016
FGGY	Debette et.al	2018
ZNF804A	Debette et.al	2018
LNX1	Debette et.al	2018
PHACTR1	Debette et.al	2018
LRP1	Debette et.al	2018
PHACTR1	Turley et.al	2020
ARHGAP9	Turley et.al	2020
DCTN2	Turley et.al	2020
DDIT3	Turley et.al	2020
GLI1	Turley et.al	2020
GPR182	Turley et.al	2020
HSD17B6	Turley et.al	2020
INHBC	Turley et.al	2020
INHBE	Turley et.al	2020
LRP1	Turley et.al	2020
MARS	Turley et.al	2020
MBD6	Turley et.al	2020
MIR1228	Turley et.al	2020
MIR6758	Turley et.al	2020
MYO1A	Turley et.al	2020
NAB2	Turley et.al	2020
NDUFA4L2	Turley et.al	2020
NXPH4	Turley et.al	2020
PRIM1	Turley et.al	2020
R3HDM2	Turley et.al	2020
RDH16	Turley et.al	2020
SDR9C7	Turley et.al	2020
SHMT2	Turley et.al	2020
STAC3	Turley et.al	2020
STAT6	Turley et.al	2020
TAC3	Turley et.al	2020
TMEM194A	Turley et.al	2020
ZBTB39	Turley et.al	2020
C21orf140	Turley et.al	2020
CEP152	Turley et.al	2020
CTXN2	Turley et.al	2020
DUT	Turley et.al	2020
FBN1	Turley et.al	2020
MYEF2	Turley et.al	2020
SHC4	Turley et.al	2020
SLC12A1	Turley et.al	2020
SLC24A5	Turley et.al	2020
SLC5A3	Turley et.al	2020
ATP5O	Turley et.al	2020
ITSN1	Turley et.al	2020
KCNE1	Turley et.al	2020
KCNE2	Turley et.al	2020
LINC00310	Turley et.al	2020
LINC00649	Turley et.al	2020
MRPS6	Turley et.al	2020
RCAN1	Turley et.al	2020
SMIM11	Turley et.al	2020
ECM1	Turley et.al	2020
C1orf54	Turley et.al	2020
ADAMTSL4	Turley et.al	2020
MRPS21	Turley et.al	2020
C1orf51	Saw et.al	2020
RPRD2	Saw et.al	2020
ECM1	Saw et.al	2020
ADAMTSL4	Saw et.al	2020
TARS2	Saw et.al	2020
MRPS21	Saw et.al	2020
C1orf54	Saw et.al	2020
PRPF3	Saw et.al	2020
LRP1	Saw et.al	2020
PHACTR1	Saw et.al	2020
LINC00310	Saw et.al	2020
MCL1	Saw et.al	2020
NOX3	Saw et.al	2020
NBEAL1	Saw et.al	2020
HSD52	Saw et.al	2020
ENSA	Saw et.al	2020
LINC00485	Saw et.al	2020
ICA1L	Saw et.al	2020
LOC338758	Saw et.al	2020
NUS1	Saw et.al	2020
LOC285501	Saw et.al	2020
ALK	Saw et.al	2020
MEGF10	Saw et.al	2020
HMGA1P7	Saw et.al	2020
CELSR1	Saw et.al	2020
FAM76B	Saw et.al	2020
RBM43	Saw et.al	2020
ZNF518B	Saw et.al	2020
BANK1	Saw et.al	2020
ETV1	Saw et.al	2020
NEGR1	Saw et.al	2020
HTR1B	Saw et.al	2020
C5orf63	Saw et.al	2020
CDC73	Saw et.al	2020
FGF12	Saw et.al	2020
RGMA	Saw et.al	2020
RIPK2	Saw et.al	2020
LOC339593	Saw et.al	2020
TNFRSF21	Saw et.al	2020
CTNNA3	Saw et.al	2020
FRMD4B	Saw et.al	2020
PFKP	Saw et.al	2020
MIR135A2	Saw et.al	2020
KCNJ2	Saw et.al	2020
FAM60A	Saw et.al	2020
LRRIQ3	Saw et.al	2020
C20orf96	Saw et.al	2020
MLLT1	Saw et.al	2020
SMYD4	Saw et.al	2020
PARD3	Saw et.al	2020
KLHL25	Saw et.al	2020
SERPINF1	Saw et.al	2020
SIPA1L2	Saw et.al	2020
PTGER4	Saw et.al	2020
FXN	Saw et.al	2020
F2RL1	Saw et.al	2020
KCNE2	Saw et.al	2020
LMAN2L	Saw et.al	2020
MARCH2	Saw et.al	2020
LOC283585	Saw et.al	2020
MAD2L1	Saw et.al	2020
COL4A2	Saw et.al	2020
WWOX	Saw et.al	2020
SAMD12	Saw et.al	2020
GPC5	Saw et.al	2020
PITRM1	Saw et.al	2020
ZNF167	Saw et.al	2020
POM121L12	Saw et.al	2020
SYT10	Saw et.al	2020
IBSP	Saw et.al	2020
PSMG1	Saw et.al	2020
MMP16	Saw et.al	2020
GTSF1L	Saw et.al	2020
BMPER	Saw et.al	2020
MFHAS1	Saw et.al	2020
HNF4G	Saw et.al	2020
LOC100287314	Saw et.al	2020
ANP32E	Saw et.al	2020
RIMS2	Saw et.al	2020
KIAA1024	Saw et.al	2020
FASN	Saw et.al	2020
CADM1	Saw et.al	2020
THSD4	Saw et.al	2020
C3orf23	Saw et.al	2020
CAND1	Saw et.al	2020
ZFAT	Saw et.al	2020
SOCS1	Saw et.al	2020
C9orf29	Saw et.al	2020
SVIL	Saw et.al	2020
TRIML1	Saw et.al	2020
PARK2	Saw et.al	2020
ARHGAP18	Saw et.al	2020
MIR595	Saw et.al	2020
MTRNR2L5	Saw et.al	2020
LOC100507034	Saw et.al	2020
MIR1289-2	Saw et.al	2020
GNB5	Saw et.al	2020
NTM	Saw et.al	2020
CDK17	Saw et.al	2020
FDCSP	Saw et.al	2020
DGKD	Saw et.al	2020
CDH7	Saw et.al	2020
FLJ43390	Saw et.al	2020
CLNK	Saw et.al	2020
RNF20	Saw et.al	2020
TGM4	Saw et.al	2020
STAG3L4	Saw et.al	2020
F2R	Saw et.al	2020
MAT2B	Saw et.al	2020
TMEM45B	Saw et.al	2020
KHDRBS2	Saw et.al	2020
JAG1	Saw et.al	2020
MIR648	Saw et.al	2020
XPR1	Saw et.al	2020
CMIP	Saw et.al	2020

## Sheet: TableS2
Supplementary table S2 Instrument variables for MR analysis of the association between circulating cathepsin B level and BP
X	Y	SNP	effect_allele	other_allele	eaf	E1_effect	E1_se	E1_pval	Y_effect	Y_se	Y_pval
KORA	DBP	rs17268019	A	G	0.778	-0.2488	0.0527342	2.726e-06	-0.0294	0.0211	0.1631
KORA	DBP	rs2794510	T	C	0.7804	0.231	0.0512195	7.263e-06	0.0089	0.021	0.6719
KORA	DBP	rs3947	A	G	0.2609	0.5154	0.0459768	1.544e-27	-0.079	0.0198	6.475e-05
KORA	DBP	rs7527349	T	C	0.7469	0.2279	0.0508819	8.385e-06	-0.0679	0.02	0.0006978
KORA	DBP	rs9988483	A	G	0.255	-0.2283	0.0496844	4.88e-06	-0.0376	0.0198	0.05756
INTERVAL	DBP	rs113646963	T	C	0.0951	0.1996	0.0427	2.947e-06	-0.0494	0.0309	0.1099
INTERVAL	DBP	rs11563944	A	G	0.7342	-0.1291	0.0278	3.419e-06	-0.0381	0.0197	0.05274
INTERVAL	DBP	rs117486267	T	C	0.9756	0.4003	0.0834	1.589e-06	-0.0186	0.0602	0.7572
INTERVAL	DBP	rs143557119	A	G	0.0205	0.4327	0.0946	4.785e-06	0.0137	0.0691	0.8433
INTERVAL	DBP	rs147881440	A	G	0.0615	-0.2331	0.051	4.864e-06	0.0286	0.0391	0.4636
INTERVAL	DBP	rs148930853	T	C	0.9885	-0.5516	0.1181	3.003e-06	0.0731	0.0898	0.4155
INTERVAL	DBP	rs150370599	T	C	0.0788	0.2183	0.0457	1.781e-06	-0.0006	0.034	0.9857
INTERVAL	DBP	rs1692819	A	G	0.26	0.4246	0.0274	3.672e-54	-0.0792	0.0199	6.613e-05
INTERVAL	DBP	rs36021960	A	G	0.1241	0.1747	0.0374	2.996e-06	0.0059	0.0264	0.8224
INTERVAL	DBP	rs7249773	A	G	0.1484	0.1749	0.0351	6.264e-07	0.0773	0.0248	0.001797
INTERVAL	DBP	rs72863882	A	G	0.0739	-0.2569	0.0475	6.358e-08	0.0596	0.0356	0.09377
INTERVAL	DBP	rs7412	T	C	0.0817	0.224	0.0463	1.311e-06	-0.0635	0.0331	0.05489
INTERVAL	DBP	rs75773690	A	G	0.0235	-0.3945	0.0857	4.159e-06	-0.1368	0.059	0.02046
INTERVAL	DBP	rs76089522	A	G	0.1002	-0.1971	0.0421	2.845e-06	-0.0019	0.0298	0.9499
INTERVAL	DBP	rs9905973	A	G	0.2699	-0.1405	0.0276	3.57e-07	-0.0139	0.0197	0.4827
KORA	SBP	rs17268019	A	G	0.778201	-0.2488	0.0527342	2.726e-06	-0.00425458	0.00298569	0.154161
KORA	SBP	rs2794510	T	C	0.783362	0.231	0.0512195	7.263e-06	0.000284905	0.00298622	0.923992
KORA	SBP	rs3947	G	A	0.73551	0.5154	0.0459768	1.544e-27	-0.00958617	0.00278561	0.000578954
KORA	SBP	rs7527349	T	C	0.748754	0.2279	0.0508819	8.385e-06	-0.00227566	0.00283558	0.422243
KORA	SBP	rs9988483	G	A	0.744856	-0.2283	0.0496844	4.88e-06	-0.00900283	0.00281966	0.00140875
INTERVAL	SBP	rs113646963	C	T	0.903877	0.1996	0.0427	2.947e-06	-0.00658376	0.00423089	0.119681
INTERVAL	SBP	rs11563944	A	G	0.73143	-0.1291	0.0278	3.419e-06	0.00704775	0.00277493	0.0110924
INTERVAL	SBP	rs117345475	A	G	0.984466	0.4332	0.0933	3.432e-06	-0.0284127	0.0104714	0.00666099
INTERVAL	SBP	rs117486267	T	C	0.978928	0.4003	0.0834	1.589e-06	0.00653612	0.00874711	0.454924
INTERVAL	SBP	rs143557119	G	A	0.982977	0.4327	0.0946	4.785e-06	0.0203967	0.00991893	0.0397508
INTERVAL	SBP	rs147881440	G	A	0.939416	-0.2331	0.051	4.864e-06	0.000805327	0.00524735	0.878025
INTERVAL	SBP	rs148930853	T	C	0.989161	-0.5516	0.1181	3.003e-06	0.0026081	0.0124245	0.833734
INTERVAL	SBP	rs150370599	C	T	0.919442	0.2183	0.0457	1.781e-06	-0.00457204	0.00450299	0.309947
INTERVAL	SBP	rs150811995	A	C	0.985158	-0.4603	0.1004	4.547e-06	-0.0110214	0.0110959	0.320574
INTERVAL	SBP	rs1692819	G	A	0.736116	0.4246	0.0274	3.672e-54	-0.00924666	0.00279305	0.00093106
INTERVAL	SBP	rs36021960	G	A	0.878692	0.1747	0.0374	2.996e-06	0.00585516	0.00379142	0.122512
INTERVAL	SBP	rs7249773	G	A	0.856314	0.1749	0.0351	6.264e-07	0.00538655	0.00354229	0.128352
INTERVAL	SBP	rs72863882	G	A	0.922184	-0.2569	0.0475	6.358e-08	0.0124345	0.00456196	0.00641715
INTERVAL	SBP	rs7412	C	T	0.919721	0.224	0.0463	1.311e-06	-0.0157906	0.00450584	0.000457551
INTERVAL	SBP	rs75773690	G	A	0.977852	-0.3945	0.0857	4.159e-06	-0.00793149	0.00851379	0.351541
INTERVAL	SBP	rs76089522	G	A	0.896019	-0.1971	0.0421	2.845e-06	-0.00498129	0.00404722	0.218401
INTERVAL	SBP	rs9905973	G	A	0.728829	-0.1405	0.0276	3.57e-07	-0.00460944	0.0027712	0.0962462

## Sheet: TableS3
Supplementary table S3 Instrument variables for MR analysis of the association between BP and AAD and aortic diameter
X	Y	SNP	effect_allele	other_allele	eaf	freq	E1_effect	E1_se	E1_pval	Y_effect	Y_se	Y_pval
DBP	AAD	rs10195405	T	A	0.28986	0.708438	-0.0160234	0.00271074	3.4024e-09	-0.00012688	0.00013069	0.33163
DBP	AAD	rs10260816	G	C	0.42597	0.560395	0.0181228	0.00248266	2.88939e-13	-7.4563e-06	0.00012002	0.95046
DBP	AAD	rs1035673	C	T	0.62016	0.398477	-0.0148453	0.00251567	3.61324e-09	1.19e-05	0.00012142	0.92192
DBP	AAD	rs1078721	T	C	0.20957	0.796348	-0.0204718	0.00307276	2.69903e-11	2.6764e-05	0.00014808	0.85658
DBP	AAD	rs10840457	G	A	0.69021	0.314291	-0.020209	0.00264955	2.40278e-14	2.9087e-05	0.00012809	0.82035
DBP	AAD	rs10975462	G	A	0.23975	0.770011	0.0163622	0.00292752	2.28416e-08	-0.00039899	0.00014165	0.0048529
DBP	AAD	rs11021233	A	G	0.14294	0.843178	-0.0224533	0.00338229	3.17431e-11	0.00014622	0.00016352	0.37123
DBP	AAD	rs111346856	A	G	0.28132	0.724565	0.0167541	0.00275486	1.19091e-09	0.00012394	0.00013297	0.35128
DBP	AAD	rs11145807	G	A	0.6008	0.40776	-0.0156787	0.00252235	5.10871e-10	-0.00012962	0.00012176	0.28706
DBP	AAD	rs11153730	C	T	0.4795	0.508056	-0.0136777	0.00246168	2.75817e-08	4.393e-06	0.00011893	0.97054
DBP	AAD	rs11191580	C	T	0.081435	0.922159	-0.0383235	0.00461086	9.48086e-17	-0.00012577	0.00022169	0.57051
DBP	AAD	rs11222084	T	A	0.34966	0.630104	-0.0225083	0.00254363	8.88355e-19	-0.00060026	0.00012297	1.0532e-06
DBP	AAD	rs113044050	T	C	0.16116	0.857729	-0.0195889	0.00356665	3.9714e-08	-0.00030806	0.00017192	0.073155
DBP	AAD	rs115262049	T	A	0.080296	0.911987	-0.0251972	0.00434888	6.88156e-09	6.2407e-07	0.00021084	0.99764
DBP	AAD	rs11556924	T	C	0.38724	0.611247	-0.0161262	0.00252292	1.64094e-10	-0.00011463	0.00012191	0.34708
DBP	AAD	rs11636952	C	T	0.68622	0.307813	-0.0292466	0.0026799	1.00685e-27	0.00012219	0.00012927	0.34453
DBP	AAD	rs116734066	T	C	0.10251	0.90757	-0.0237689	0.004267	2.54362e-08	0.00010884	0.00020612	0.59746
DBP	AAD	rs11677058	G	A	0.48064	0.531798	-0.0141056	0.00248902	1.45338e-08	0.00014149	0.00012023	0.23929
DBP	AAD	rs11718573	C	G	0.48462	0.503353	0.0146609	0.00246552	2.74428e-09	3.8942e-05	0.00011898	0.74344
DBP	AAD	rs11782222	A	G	0.19533	0.778356	-0.025731	0.00298123	6.1091e-18	-4.554e-05	0.00014363	0.75119
DBP	AAD	rs12185567	C	A	0.70786	0.27954	0.0160752	0.00273804	4.33382e-09	0.00016534	0.00013246	0.21196
DBP	AAD	rs12258967	G	C	0.29385	0.701065	-0.0256081	0.00269466	2.04761e-21	-0.00014087	0.00012999	0.27852
DBP	AAD	rs12324159	A	G	0.41287	0.569718	0.0167795	0.00248674	1.5058e-11	6.3257e-05	0.00012021	0.59874
DBP	AAD	rs12454132	G	A	0.3377	0.672717	-0.0169904	0.00262664	9.91395e-11	-0.00014677	0.00012686	0.24729
DBP	AAD	rs12494396	C	G	0.66287	0.335126	0.0170451	0.00261205	6.78434e-11	8.7733e-05	0.00012615	0.48677
DBP	AAD	rs12656497	C	T	0.59453	0.4035	0.0254059	0.00250925	4.31978e-24	0.00021998	0.00012122	0.069557
DBP	AAD	rs12693302	A	G	0.66856	0.349852	-0.0232688	0.00257799	1.79081e-19	0.0001734	0.00012459	0.16398
DBP	AAD	rs12905116	A	T	0.50285	0.242364	0.0193727	0.00288195	1.79434e-11	0.00024892	0.00013895	0.073217
DBP	AAD	rs12906962	C	T	0.31834	0.680046	0.0219641	0.00265746	1.40136e-16	-0.0001543	0.00012831	0.22917
DBP	AAD	rs13107325	T	C	0.051822	0.925027	-0.0423173	0.0046836	1.64558e-19	-0.00040095	0.0002262	0.076303
DBP	AAD	rs13125101	A	G	0.28018	0.707871	0.033494	0.00270675	3.66959e-35	0.00025701	0.00013094	0.04967
DBP	AAD	rs13226502	T	C	0.18223	0.823157	0.022955	0.00322009	1.01556e-12	0.00016841	0.00015565	0.27926
DBP	AAD	rs13293465	T	C	0.34852	0.648282	-0.0146866	0.00258236	1.29195e-08	-3.1214e-05	0.00012466	0.80227
DBP	AAD	rs134041	C	T	0.56606	0.438524	-0.0151569	0.00248751	1.10793e-09	-0.00013291	0.00012022	0.26893
DBP	AAD	rs1353776	G	C	0.64692	0.354471	-0.0142293	0.00257147	3.14112e-08	9.4364e-05	0.00012426	0.4476
DBP	AAD	rs1363976	C	T	0.57289	0.43968	-0.0143329	0.00247985	7.48879e-09	1.4228e-05	0.00011975	0.90542
DBP	AAD	rs1436138	G	A	0.34624	0.639593	-0.0156504	0.00257558	1.22998e-09	-3.6531e-06	0.00012433	0.97656
DBP	AAD	rs1446468	C	T	0.51595	0.455878	0.0176906	0.00247721	9.26417e-13	0.00011117	0.00011964	0.35278
DBP	AAD	rs1450271	T	C	0.47494	0.52862	0.0197381	0.00246297	1.11457e-15	-1.3516e-05	0.00011918	0.90971
DBP	AAD	rs145681012	T	G	0.016515	0.979	0.0529053	0.00889201	2.68828e-09	-0.00021073	0.00042526	0.62023
DBP	AAD	rs149453951	T	C	0.026765	0.976166	-0.0733007	0.00833171	1.40204e-18	0.00068468	0.00040387	0.090016
DBP	AAD	rs1509966	A	G	0.4869	0.500744	-0.0205605	0.00246482	7.3584e-17	-0.00025387	0.00011904	0.032961
DBP	AAD	rs1530558	C	T	0.17995	0.858173	-0.0212982	0.00358929	2.96292e-09	7.6195e-06	0.00017131	0.96452
DBP	AAD	rs1579036	A	G	0.34966	0.679514	0.0192616	0.0026393	2.92793e-13	6.9777e-05	0.00012755	0.58434
DBP	AAD	rs167479	T	G	0.47779	0.52788	-0.0266516	0.00246192	2.63446e-27	-0.00012052	0.00011907	0.31146
DBP	AAD	rs17717829	C	T	0.48405	0.547021	-0.0158655	0.0024733	1.41301e-10	1.4824e-05	0.00011957	0.90133
DBP	AAD	rs185373991	A	T	0.095672	0.878781	0.021389	0.00380734	1.93518e-08	-4.328e-05	0.0001838	0.81384
DBP	AAD	rs1872167	T	C	0.15433	0.860679	-0.0220319	0.00353733	4.71826e-10	-0.00015166	0.00017152	0.37658
DBP	AAD	rs1980235	A	G	0.70046	0.329762	0.0212603	0.00262567	5.64721e-16	-0.00016349	0.00012671	0.19696
DBP	AAD	rs2014590	T	C	0.48121	0.513979	-0.024481	0.00246481	3.03848e-23	3.0828e-05	0.00011902	0.79562
DBP	AAD	rs2049114	C	T	0.76367	0.207045	0.022006	0.00304646	5.07844e-13	-0.00011461	0.00014705	0.43574
DBP	AAD	rs208078	T	G	0.6008	0.366882	0.0149652	0.00256272	5.23892e-09	0.00024246	0.00012377	0.05012
DBP	AAD	rs2207231	G	A	0.10364	0.894916	-0.0229835	0.00402202	1.10182e-08	-0.00043269	0.00019445	0.026069
DBP	AAD	rs2238435	G	C	0.62187	0.38592	0.0141095	0.00253738	2.68972e-08	0.00011947	0.0001225	0.32944
DBP	AAD	rs2274224	C	G	0.45159	0.565016	-0.02348	0.00248356	3.2768e-21	-0.00014103	0.00011992	0.23959
DBP	AAD	rs2301597	C	T	0.56492	0.425409	-0.0174863	0.00249498	2.41193e-12	-0.00011597	0.0001205	0.33585
DBP	AAD	rs2305758	T	C	0.28303	0.718363	-0.0150552	0.00272521	3.30842e-08	-6.2276e-05	0.00013193	0.6369
DBP	AAD	rs2306363	T	G	0.21185	0.793106	-0.0215701	0.00304199	1.33629e-12	-0.00046235	0.0001469	0.0016471
DBP	AAD	rs2493296	T	C	0.14692	0.861498	0.0280616	0.00358361	4.87253e-15	0.0001638	0.00017281	0.34318
DBP	AAD	rs2524080	T	A	0.71754	0.321222	0.0234248	0.00263147	5.52164e-19	3.1876e-05	0.00012695	0.80174
DBP	AAD	rs2782652	C	T	0.44761	0.545999	0.0160318	0.00247491	9.32459e-11	0.0001408	0.00011966	0.23931
DBP	AAD	rs2782980	C	T	0.70444	0.279359	0.0263625	0.00274187	6.97456e-22	-0.00011319	0.00013243	0.39269
DBP	AAD	rs2836411	T	C	0.36674	0.647195	0.0197414	0.00259309	2.68392e-14	0.00038961	0.00012549	0.0019039
DBP	AAD	rs28406364	T	C	0.37984	0.624813	0.0171518	0.00255145	1.79068e-11	0.00018353	0.00012348	0.13718
DBP	AAD	rs28545584	A	G	0.23349	0.743154	-0.0153862	0.00281487	4.60544e-08	-1.3789e-05	0.00013597	0.91923
DBP	AAD	rs28661492	T	C	0.22551	0.806614	-0.0176865	0.00314899	1.94961e-08	0.00019793	0.0001521	0.19313
DBP	AAD	rs28667801	T	A	0.40888	0.593539	0.0152145	0.00251668	1.4915e-09	0.00013573	0.00012165	0.26453
DBP	AAD	rs2979666	C	A	0.52847	0.487443	0.014711	0.00246534	2.41702e-09	0.00020308	0.0001192	0.088442
DBP	AAD	rs3118904	A	G	0.33257	0.64869	0.0141159	0.00258699	4.85975e-08	-0.00020928	0.00012496	0.093967
DBP	AAD	rs34004783	G	C	0.62813	0.344536	-0.0213318	0.00259797	2.20297e-16	-0.00020406	0.00012549	0.10394
DBP	AAD	rs34039016	A	G	0.2779	0.732803	0.0178459	0.00279092	1.61534e-10	0.00012637	0.00013478	0.34844
DBP	AAD	rs34165865	C	T	0.20387	0.800672	-0.0176617	0.00311118	1.37322e-08	4.4241e-05	0.0001504	0.76864
DBP	AAD	rs343011	G	T	0.791	0.233457	-0.0205469	0.00291055	1.67477e-12	-0.00010466	0.00014051	0.45634
DBP	AAD	rs34483452	A	C	0.15376	0.863803	0.02152	0.00362636	2.95352e-09	0.00014573	0.00017498	0.40496
DBP	AAD	rs351365	C	T	0.76196	0.251797	0.0211163	0.00284658	1.19081e-13	3.7225e-05	0.00013741	0.78647
DBP	AAD	rs35213536	T	G	0.2369	0.757023	0.0186413	0.00286705	7.94342e-11	-8.452e-05	0.00013859	0.54195
DBP	AAD	rs35346340	C	G	0.34169	0.67323	0.0269601	0.00262322	8.98095e-25	-3.6177e-05	0.00012682	0.77545
DBP	AAD	rs35444	G	A	0.39749	0.618308	-0.0197517	0.00252509	5.20844e-15	-7.4871e-05	0.00012213	0.53984
DBP	AAD	rs35479618	A	G	0.017084	0.98272	0.0667978	0.00939134	1.14032e-12	-0.00085563	0.00045519	0.060146
DBP	AAD	rs35552228	G	T	0.24487	0.756039	0.0165385	0.00285219	6.69575e-09	7.782e-05	0.00013809	0.57305
DBP	AAD	rs35807464	A	G	0.063781	0.9335	0.0355957	0.00495404	6.72656e-13	-2.4555e-05	0.00023852	0.918
DBP	AAD	rs3789592	G	A	0.55581	0.439553	0.0166677	0.00247692	1.70873e-11	-0.00011577	0.00011965	0.33326
DBP	AAD	rs3812	C	G	0.6344	0.371982	-0.0146185	0.00254997	9.88747e-09	9.48e-05	0.0001233	0.442
DBP	AAD	rs3827750	T	C	0.096241	0.8887	0.028065	0.00392701	8.91078e-13	4.3922e-05	0.00018907	0.8163
DBP	AAD	rs3851374	G	A	0.81093	0.180801	0.0176384	0.00320805	3.84041e-08	0.00020151	0.00015469	0.19269
DBP	AAD	rs39281	G	A	0.52449	0.47223	-0.0159581	0.00247924	1.223e-10	0.0002287	0.00011968	0.056014
DBP	AAD	rs3943093	T	C	0.33542	0.678104	0.0255094	0.00263584	3.7693e-22	7.0805e-05	0.00012739	0.57835
DBP	AAD	rs4076877	T	C	0.044419	0.94644	-0.0332513	0.00562615	3.42172e-09	0.00020915	0.0002725	0.44276
DBP	AAD	rs4236489	A	G	0.49032	0.495362	0.0141696	0.00247285	1.00486e-08	1.8424e-05	0.00011942	0.87739
DBP	AAD	rs4305701	A	C	0.37301	0.614919	0.0150408	0.0025278	2.68143e-09	0.0001072	0.00012213	0.3801
DBP	AAD	rs4476839	A	G	0.86503	0.12953	-0.0212811	0.00367041	6.71641e-09	-0.00020702	0.00017733	0.24305
DBP	AAD	rs4507656	G	C	0.2967	0.695986	0.0151028	0.00270166	2.26988e-08	8.0652e-05	0.00013073	0.53728
DBP	AAD	rs4762921	A	G	0.72494	0.282589	0.0255139	0.00273326	1.0198e-20	0.00036887	0.000132	0.0051994
DBP	AAD	rs4835948	C	T	0.42198	0.533445	0.0143048	0.00249009	9.21703e-09	0.00018985	0.00012032	0.1146
DBP	AAD	rs488834	T	C	0.7574	0.233814	-0.0174116	0.00290555	2.0681e-09	-0.00011682	0.0001403	0.40506
DBP	AAD	rs4919493	C	T	0.88724	0.112071	0.0231288	0.0038859	2.65196e-09	-0.00036106	0.0001882	0.055054
DBP	AAD	rs4923915	T	C	0.34453	0.664103	0.0187281	0.00261996	8.80844e-13	5.1629e-05	0.00012663	0.68347
DBP	AAD	rs504691	A	C	0.41458	0.602446	-0.0152561	0.00252452	1.51288e-09	-3.9401e-05	0.00012194	0.7466
DBP	AAD	rs507666	A	G	0.19134	0.815354	-0.0207113	0.0031598	5.58639e-11	-0.00012619	0.00015309	0.40975
DBP	AAD	rs55857306	A	G	0.15262	0.837591	-0.0393078	0.00332524	3.08695e-32	4.4182e-05	0.00016105	0.78382
DBP	AAD	rs56206297	T	G	0.15148	0.836663	0.0210605	0.00334089	2.90719e-10	0.00011498	0.0001612	0.47565
DBP	AAD	rs56256623	A	C	0.17938	0.813045	-0.0210109	0.00316481	3.16471e-11	-0.00035514	0.0001529	0.020201
DBP	AAD	rs58407878	A	T	0.15661	0.85801	0.0198877	0.0035431	1.98905e-08	0.00010778	0.00017046	0.5272
DBP	AAD	rs59549190	A	G	0.32232	0.6594	-0.017764	0.00261821	1.16458e-11	2.7219e-05	0.00012652	0.82967
DBP	AAD	rs597808	G	A	0.52733	0.484301	-0.0383873	0.00246891	1.71155e-54	-9.347e-05	0.0001192	0.43298
DBP	AAD	rs6001795	A	G	0.18907	0.797935	-0.0174505	0.00306838	1.29238e-08	-0.00026157	0.00014853	0.078234
DBP	AAD	rs6026731	T	C	0.12813	0.892272	0.0344523	0.0039792	4.81908e-18	-0.00016197	0.00019238	0.39982
DBP	AAD	rs604723	C	T	0.72494	0.274988	0.0342291	0.00277107	4.82335e-35	3.6338e-05	0.00013401	0.78628
DBP	AAD	rs60687229	C	T	0.14066	0.859624	0.0195576	0.003562	4.00824e-08	-0.00031241	0.00017145	0.068431
DBP	AAD	rs6089970	T	C	0.2238	0.768149	-0.0161436	0.00295625	4.74232e-08	-8.9477e-05	0.00014294	0.53133
DBP	AAD	rs60991988	G	T	0.1213	0.894701	0.0246853	0.0040497	1.09168e-09	9.7747e-06	0.00019526	0.96008
DBP	AAD	rs61148001	T	C	0.24658	0.7888	-0.0182281	0.00303349	1.86919e-09	-0.0002457	0.00014662	0.093776
DBP	AAD	rs62107917	A	G	0.168	0.831426	0.0193214	0.00330798	5.19903e-09	0.00016433	0.00015972	0.30353
DBP	AAD	rs62217514	T	C	0.75171	0.254181	0.0189969	0.0028318	1.97065e-11	9.9012e-05	0.00013687	0.46944
DBP	AAD	rs6271	T	C	0.060934	0.925998	-0.0363429	0.00470161	1.0795e-14	-0.00020259	0.00022652	0.37115
DBP	AAD	rs6460541	G	A	0.23519	0.735393	0.0180623	0.00279944	1.10475e-10	3.7209e-05	0.00013512	0.78302
DBP	AAD	rs6487076	G	A	0.19305	0.775235	-0.0162027	0.00296104	4.4543e-08	-0.00015164	0.0001427	0.28793
DBP	AAD	rs6490019	G	A	0.6139	0.379946	0.0160131	0.00254103	2.94543e-10	0.00015505	0.00012263	0.20612
DBP	AAD	rs650724	A	G	0.092255	0.907801	-0.0245025	0.00426754	9.38727e-09	-0.00028327	0.00020707	0.17132
DBP	AAD	rs6565192	C	T	0.45615	0.531204	0.0163855	0.00249168	4.83791e-11	-0.00011694	0.00012032	0.33112
DBP	AAD	rs6585256	C	A	0.70957	0.269182	0.0176812	0.00282846	4.07887e-10	-9.3881e-05	0.00013667	0.49214
DBP	AAD	rs66682451	G	A	0.29328	0.724188	-0.016569	0.00274794	1.64551e-09	-0.00011218	0.00013312	0.39941
DBP	AAD	rs66887589	C	T	0.48064	0.524063	0.0146337	0.00246825	3.05507e-09	-0.00013526	0.00011924	0.25663
DBP	AAD	rs6708660	C	T	0.38212	0.59661	-0.0169203	0.00251463	1.71405e-11	5.9619e-05	0.00012152	0.62371
DBP	AAD	rs673791	G	C	0.63781	0.378734	0.0174222	0.00253809	6.69529e-12	-1.2695e-05	0.0001227	0.9176
DBP	AAD	rs6770911	C	A	0.69875	0.295958	0.0165127	0.00271623	1.20862e-09	-0.00019716	0.00013123	0.13299
DBP	AAD	rs6771928	A	G	0.14579	0.855116	0.033316	0.0035281	3.64408e-21	0.00028438	0.00017023	0.09482
DBP	AAD	rs6804765	G	A	0.5951	0.417023	0.0167789	0.00249287	1.69077e-11	6.3036e-05	0.00012045	0.60073
DBP	AAD	rs6923947	A	G	0.4721	0.551191	0.0224642	0.00247581	1.15896e-19	0.00011805	0.00011972	0.3241
DBP	AAD	rs6983488	A	C	0.34966	0.637264	-0.0143676	0.00256442	2.11226e-08	5.6541e-05	0.0001238	0.64787
DBP	AAD	rs7129204	C	G	0.12187	0.880545	0.0259446	0.0037871	7.3573e-12	0.00012082	0.00018322	0.50962
DBP	AAD	rs71532343	C	T	0.17938	0.826944	0.0204433	0.00325707	3.46539e-10	-1.6386e-05	0.00015722	0.91699
DBP	AAD	rs7173751	A	G	0.43964	0.553212	0.0156839	0.00247617	2.39291e-10	0.00018049	0.00011969	0.13155
DBP	AAD	rs7199293	A	G	0.55011	0.471703	0.013594	0.00248127	4.28917e-08	0.00017823	0.0001198	0.13683
DBP	AAD	rs7200432	A	G	0.32175	0.700531	-0.0147752	0.00269461	4.17947e-08	2.7951e-05	0.00013017	0.82998
DBP	AAD	rs7217916	G	A	0.61219	0.386194	-0.0145612	0.00253369	9.09035e-09	6.6981e-06	0.00012245	0.95638
DBP	AAD	rs7258382	C	T	0.15718	0.834405	-0.019307	0.0033143	5.7044e-09	-4.6225e-05	0.00016	0.77266
DBP	AAD	rs72654647	A	G	0.26424	0.752649	0.0167804	0.00286865	4.93276e-09	4.8301e-06	0.00013835	0.97215
DBP	AAD	rs72677850	A	G	0.013667	0.981215	-0.0572747	0.00928244	6.82771e-10	-6.1257e-06	0.00044593	0.98904
DBP	AAD	rs72812818	C	G	0.30239	0.698644	-0.0231747	0.0026819	5.58977e-18	0.00022753	0.00012956	0.079072
DBP	AAD	rs72831343	G	T	0.13098	0.854661	-0.0326703	0.00348198	6.47178e-21	-0.00015177	0.00016852	0.36779
DBP	AAD	rs72834627	C	G	0.11731	0.879251	0.0282691	0.00377394	6.87293e-14	-0.00018366	0.00018243	0.31406
DBP	AAD	rs72854462	G	A	0.24943	0.749807	0.025046	0.00284969	1.51584e-18	1.1842e-05	0.00013772	0.93148
DBP	AAD	rs72936986	C	A	0.30524	0.721922	-0.0188083	0.00274383	7.1561e-12	-4.8256e-05	0.00013266	0.71603
DBP	AAD	rs73030276	T	C	0.28018	0.730116	-0.0158215	0.00280372	1.67195e-08	0.0001855	0.00013573	0.17171
DBP	AAD	rs73033340	G	A	0.031891	0.968396	-0.0410711	0.00704475	5.54719e-09	0.00039742	0.00033895	0.241
DBP	AAD	rs7338606	T	C	0.21298	0.784394	0.0197392	0.00299977	4.70369e-11	0.00023721	0.00014501	0.10189
DBP	AAD	rs73606412	T	C	0.16629	0.841222	-0.0236635	0.00339456	3.15289e-12	-6.9057e-05	0.00016356	0.67286
DBP	AAD	rs7373878	T	G	0.61446	0.377641	-0.0141722	0.00253981	2.40672e-08	0.00020687	0.00012275	0.09192
DBP	AAD	rs741066	T	C	0.32859	0.701542	0.015643	0.00268815	5.91633e-09	7.7942e-05	0.00012984	0.54832
DBP	AAD	rs74444983	C	T	0.25683	0.740881	0.0171686	0.00281754	1.10624e-09	0.0001906	0.00013627	0.16189
DBP	AAD	rs7500448	G	A	0.24943	0.746548	0.0203754	0.00284689	8.25879e-13	0.00037453	0.00013776	0.0065552
DBP	AAD	rs751984	C	T	0.12927	0.884798	-0.03545	0.0038778	6.17785e-20	-0.00023444	0.00018754	0.21128
DBP	AAD	rs75531890	T	C	0.044989	0.940652	0.0328536	0.00518522	2.36091e-10	0.0003384	0.00025176	0.17891
DBP	AAD	rs7613528	T	C	0.25683	0.737633	0.0168478	0.0027893	1.54126e-09	0.00021453	0.00013476	0.11141
DBP	AAD	rs76438269	G	A	0.073462	0.938513	0.0319532	0.00512054	4.37536e-10	0.00014292	0.00024863	0.56542
DBP	AAD	rs7744284	T	C	0.52164	0.477055	-0.0140121	0.00246248	1.2698e-08	8.7422e-05	0.00011905	0.46273
DBP	AAD	rs77924615	A	G	0.20273	0.803217	-0.022895	0.00311678	2.05144e-13	0.00023014	0.0001508	0.12697
DBP	AAD	rs7799613	G	C	0.62415	0.399709	-0.0138293	0.00252877	4.53483e-08	-0.00012056	0.00012206	0.32329
DBP	AAD	rs78378222	G	T	0.019932	0.987677	0.0682379	0.0112124	1.15938e-09	0.00029713	0.00054807	0.58773
DBP	AAD	rs7837979	T	C	0.41401	0.576407	0.0223219	0.002498	4.06031e-19	0.00011024	0.00012087	0.36172
DBP	AAD	rs78473917	C	T	0.14351	0.850339	-0.0230872	0.00346377	2.64504e-11	3.4045e-05	0.00016686	0.83833
DBP	AAD	rs78845099	T	A	0.28531	0.724339	-0.0278065	0.0027639	8.31867e-24	-8.1984e-05	0.00013361	0.53946
DBP	AAD	rs7911644	T	C	0.33087	0.669748	0.0155101	0.00262533	3.46939e-09	7.1305e-05	0.00012673	0.57367
DBP	AAD	rs8081273	T	C	0.35991	0.622144	-0.0151008	0.00255673	3.50212e-09	6.9128e-05	0.00012337	0.57526
DBP	AAD	rs810057	C	T	0.3377	0.665534	0.0189754	0.00260185	3.03729e-13	-5.3508e-05	0.00012592	0.67089
DBP	AAD	rs8111686	A	G	0.33599	0.670311	0.0234167	0.00262565	4.7535e-19	-0.00013301	0.0001269	0.29457
DBP	AAD	rs836179	G	A	0.41344	0.630878	0.0203216	0.00255291	1.72362e-15	-3.7384e-05	0.0001232	0.76156
DBP	AAD	rs882624	T	C	0.33941	0.666449	-0.0187304	0.00260878	6.99745e-13	-1.6793e-05	0.00012605	0.89402
DBP	AAD	rs889509	G	A	0.43109	0.582737	-0.0212673	0.00252197	3.38855e-17	-4.4957e-05	0.00012172	0.71188
DBP	AAD	rs891511	A	G	0.32574	0.679166	-0.0238878	0.00266726	3.38598e-19	-0.00010514	0.00012875	0.41413
DBP	AAD	rs916880	A	G	0.926538	0.0737272	0.0285119	0.0047247	1.59481e-09	7.6107e-05	0.00022812	0.73866
DBP	AAD	rs9296668	G	A	0.47836	0.516076	0.0179931	0.00245807	2.48537e-13	9.5514e-05	0.00011886	0.42163
DBP	AAD	rs9352694	G	A	0.42711	0.608866	0.0181884	0.00253746	7.62847e-13	0.00013945	0.00012262	0.25545
DBP	AAD	rs9548033	C	T	0.44248	0.572156	0.0140532	0.00251421	2.27903e-08	-0.00021747	0.00012156	0.073617
DBP	AAD	rs9577891	T	C	0.46071	0.531921	-0.0134786	0.00246966	4.82735e-08	0.00025318	0.00011931	0.033844
DBP	AAD	rs9689079	G	A	0.78872	0.22019	-0.0169803	0.00297123	1.09862e-08	-0.00018811	0.00014363	0.19028
DBP	AAD	rs9773022	C	T	0.45103	0.542971	0.0141595	0.00247065	9.9872e-09	-1.089e-05	0.00011936	0.9273
DBP	AAD	rs9834975	T	A	0.44305	0.559674	0.0149353	0.00247725	1.65158e-09	9.1548e-05	0.00011974	0.44454
DBP	AAD	rs997988	A	T	0.38383	0.60068	0.013852	0.0025114	3.47723e-08	5.1589e-05	0.00012134	0.67072
DBP	AA diameter	rs10195405	A	T	0.704975	0.708438	0.0160234	0.00271074	3.4024e-09	0.0179165	0.00674237	0.066
DBP	AA diameter	rs10260816	C	G	0.560211	0.560395	-0.0181228	0.00248266	2.88939e-13	-0.00157137	0.00622508	0.75
DBP	AA diameter	rs1035673	T	C	0.400127	0.398477	0.0148453	0.00251567	3.61324e-09	0.0117947	0.00631754	0.062
DBP	AA diameter	rs1078721	C	T	0.795656	0.796348	0.0204718	0.00307276	2.69903e-11	0.00634804	0.00766853	0.19
DBP	AA diameter	rs10840457	A	G	0.310149	0.314291	0.020209	0.00264955	2.40278e-14	0.0154613	0.00668147	0.015
DBP	AA diameter	rs10975462	A	G	0.772394	0.770011	-0.0163622	0.00292752	2.28416e-08	-0.0097167	0.00738129	0.14
DBP	AA diameter	rs11021233	G	A	0.844311	0.843178	0.0224533	0.00338229	3.17431e-11	-0.0224895	0.00854189	0.021
DBP	AA diameter	rs111346856	G	A	0.73002	0.724565	-0.0167541	0.00275486	1.19091e-09	-0.0311978	0.00698128	0.00017
DBP	AA diameter	rs11145807	A	G	0.412781	0.40776	0.0156787	0.00252235	5.10871e-10	0.00750797	0.00634554	0.19
DBP	AA diameter	rs11153730	T	C	0.513633	0.508056	0.0136777	0.00246168	2.75817e-08	-0.0105747	0.00617997	0.035
DBP	AA diameter	rs11191580	T	C	0.920207	0.922159	0.0383235	0.00461086	9.48086e-17	-0.0191941	0.0113824	0.15
DBP	AA diameter	rs11222084	A	T	0.637244	0.630104	0.0225083	0.00254363	8.88355e-19	0.0393344	0.00642404	6.6e-09
DBP	AA diameter	rs113044050	C	T	0.858711	0.857729	0.0195889	0.00356665	3.9714e-08	0.00551186	0.0089694	0.78
DBP	AA diameter	rs115262049	A	T	0.914519	0.911987	0.0251972	0.00434888	6.88156e-09	-0.0175584	0.01108	0.13
DBP	AA diameter	rs11556924	C	T	0.618933	0.611247	0.0161262	0.00252292	1.64094e-10	0.0063109	0.00637678	0.28
DBP	AA diameter	rs11636952	T	C	0.315816	0.307813	0.0292466	0.0026799	1.00685e-27	0.0128218	0.00676223	0.049
DBP	AA diameter	rs116734066	C	T	0.906708	0.90757	0.0237689	0.004267	2.54362e-08	0.0156206	0.0106727	0.23
DBP	AA diameter	rs11677058	A	G	0.530484	0.531798	0.0141056	0.00248902	1.45338e-08	0.0161688	0.00621137	0.0089
DBP	AA diameter	rs11718573	G	C	0.514047	0.503353	-0.0146609	0.00246552	2.74428e-09	0.00477257	0.00619438	0.42
DBP	AA diameter	rs11782222	G	A	0.779004	0.778356	0.025731	0.00298123	6.1091e-18	0.0189053	0.00745464	0.05
DBP	AA diameter	rs12185567	A	C	0.278064	0.27954	-0.0160752	0.00273804	4.33382e-09	-0.0176399	0.00686922	0.011
DBP	AA diameter	rs12258967	C	G	0.703908	0.701065	0.0256081	0.00269466	2.04761e-21	0.0262007	0.00676808	3.9e-05
DBP	AA diameter	rs12324159	G	A	0.570393	0.569718	-0.0167795	0.00248674	1.5058e-11	0.00252042	0.00626195	0.62
DBP	AA diameter	rs12454132	A	G	0.677112	0.672717	0.0169904	0.00262664	9.91395e-11	0.0268964	0.00662932	0.0004
DBP	AA diameter	rs12494396	G	C	0.337082	0.335126	-0.0170451	0.00261205	6.78434e-11	0.0012605	0.00649812	0.97
DBP	AA diameter	rs12656497	T	C	0.402843	0.4035	-0.0254059	0.00250925	4.31978e-24	-0.0302537	0.00627521	6.5e-07
DBP	AA diameter	rs12693302	G	A	0.354527	0.349852	0.0232688	0.00257799	1.79081e-19	0.00402948	0.00645779	0.56
DBP	AA diameter	rs12712691	C	T	0.52134	0.529123	0.0141256	0.00247191	1.10155e-08	0.0143997	0.00621777	0.0035
DBP	AA diameter	rs12905116	T	A	0.249865	0.242364	-0.0193727	0.00288195	1.79434e-11	-0.0330222	0.00722167	3.3e-05
DBP	AA diameter	rs12906962	T	C	0.677323	0.680046	-0.0219641	0.00265746	1.40136e-16	0.000775808	0.00668157	0.96
DBP	AA diameter	rs13107325	C	T	0.92986	0.925027	0.0423173	0.0046836	1.64558e-19	-0.00413088	0.0121222	0.72
DBP	AA diameter	rs13125101	G	A	0.711089	0.707871	-0.033494	0.00270675	3.66959e-35	-0.0349406	0.00683134	1.4e-07
DBP	AA diameter	rs13226502	C	T	0.824857	0.823157	-0.022955	0.00322009	1.01556e-12	0.0126328	0.00815619	0.12
DBP	AA diameter	rs13293465	C	T	0.648752	0.648282	0.0146866	0.00258236	1.29195e-08	-0.00159451	0.006488	0.98
DBP	AA diameter	rs134041	T	C	0.437449	0.438524	0.0151569	0.00248751	1.10793e-09	0.00676464	0.00626534	0.46
DBP	AA diameter	rs1353776	C	G	0.353065	0.354471	0.0142293	0.00257147	3.14112e-08	-0.0030978	0.00642674	0.81
DBP	AA diameter	rs1363976	T	C	0.436874	0.43968	0.0143329	0.00247985	7.48879e-09	-0.000610061	0.0061954	0.69
DBP	AA diameter	rs1436138	A	G	0.63676	0.639593	0.0156504	0.00257558	1.22998e-09	0.0116357	0.00646955	0.081
DBP	AA diameter	rs1446468	T	C	0.459584	0.455878	-0.0176906	0.00247721	9.26417e-13	-0.00428198	0.00620628	0.43
DBP	AA diameter	rs1450271	C	T	0.532036	0.52862	-0.0197381	0.00246297	1.11457e-15	0.0133594	0.00618441	0.034
DBP	AA diameter	rs145681012	G	T	0.979209	0.979	-0.0529053	0.00889201	2.68828e-09	-0.0673149	0.0221087	0.0032
DBP	AA diameter	rs149453951	C	T	0.976138	0.976166	0.0733007	0.00833171	1.40204e-18	0.0282294	0.0210718	0.26
DBP	AA diameter	rs1509966	G	A	0.503415	0.500744	0.0205605	0.00246482	7.3584e-17	-0.0124509	0.00618716	0.038
DBP	AA diameter	rs1530558	T	C	0.85375	0.858173	0.0212982	0.00358929	2.96292e-09	0.00255033	0.00872891	0.74
DBP	AA diameter	rs1579036	G	A	0.675909	0.679514	-0.0192616	0.0026393	2.92793e-13	-0.0123093	0.00657562	0.096
DBP	AA diameter	rs167479	G	T	0.522445	0.52788	0.0266516	0.00246192	2.63446e-27	0.0078889	0.00620456	0.21
DBP	AA diameter	rs17717829	T	C	0.549298	0.547021	0.0158655	0.0024733	1.41301e-10	0.00745797	0.00618357	0.39
DBP	AA diameter	rs185373991	T	A	0.879137	0.878781	-0.021389	0.00380734	1.93518e-08	0.00620839	0.00954098	0.56
DBP	AA diameter	rs1872167	C	T	0.860224	0.860679	0.0220319	0.00353733	4.71826e-10	0.00150728	0.00886541	0.97
DBP	AA diameter	rs1980235	G	A	0.33412	0.329762	-0.0212603	0.00262567	5.64721e-16	-4.43606e-05	0.00656905	0.84
DBP	AA diameter	rs2014590	C	T	0.512217	0.513979	0.024481	0.00246481	3.03848e-23	0.0258273	0.00615666	0.00087
DBP	AA diameter	rs2049114	T	C	0.211494	0.207045	-0.022006	0.00304646	5.07844e-13	0.0262917	0.00758683	0.0019
DBP	AA diameter	rs208078	G	T	0.362758	0.366882	-0.0149652	0.00256272	5.23892e-09	-0.0169214	0.00644593	0.012
DBP	AA diameter	rs2207231	A	G	0.893596	0.894916	0.0229835	0.00402202	1.10182e-08	0.0668226	0.0100993	3.1e-10
DBP	AA diameter	rs2238435	C	G	0.394505	0.38592	-0.0141095	0.00253738	2.68972e-08	-0.00285963	0.00634219	0.28
DBP	AA diameter	rs2274224	G	C	0.56187	0.565016	0.02348	0.00248356	3.2768e-21	-0.00887408	0.00621714	0.19
DBP	AA diameter	rs2301597	T	C	0.427663	0.425409	0.0174863	0.00249498	2.41193e-12	-0.00323006	0.00625473	0.27
DBP	AA diameter	rs2305758	C	T	0.721145	0.718363	0.0150552	0.00272521	3.30842e-08	-0.00320593	0.00688614	0.7
DBP	AA diameter	rs2306363	G	T	0.793091	0.793106	0.0215701	0.00304199	1.33629e-12	0.00753279	0.0075976	0.3
DBP	AA diameter	rs2493296	C	T	0.862953	0.861498	-0.0280616	0.00358361	4.87253e-15	-0.0164808	0.00898319	0.33
DBP	AA diameter	rs2524080	A	T	0.319571	0.321222	-0.0234248	0.00263147	5.52164e-19	0.00420721	0.00663327	0.91
DBP	AA diameter	rs2782652	T	C	0.554447	0.545999	-0.0160318	0.00247491	9.32459e-11	-0.025311	0.00619131	0.00051
DBP	AA diameter	rs2782980	T	C	0.278883	0.279359	-0.0263625	0.00274187	6.97456e-22	-0.0226004	0.00689234	0.0015
DBP	AA diameter	rs2836411	C	T	0.647591	0.647195	-0.0197414	0.00259309	2.68392e-14	-0.0279339	0.00653167	2.4e-05
DBP	AA diameter	rs28406364	C	T	0.628327	0.624813	-0.0171518	0.00255145	1.79068e-11	-0.0194563	0.006438	0.0056
DBP	AA diameter	rs28545584	G	A	0.744931	0.743154	0.0153862	0.00281487	4.60544e-08	0.0217705	0.0070883	0.00058
DBP	AA diameter	rs28661492	C	T	0.801966	0.806614	0.0176865	0.00314899	1.94961e-08	0.000918861	0.00784003	0.66
DBP	AA diameter	rs28667801	A	T	0.590115	0.593539	-0.0152145	0.00251668	1.4915e-09	-0.00627035	0.00630346	0.32
DBP	AA diameter	rs2979666	A	C	0.488114	0.487443	-0.014711	0.00246534	2.41702e-09	-0.000402474	0.0061717	1
DBP	AA diameter	rs3118904	G	A	0.652537	0.64869	-0.0141159	0.00258699	4.85975e-08	0.010649	0.00652244	0.054
DBP	AA diameter	rs34004783	C	G	0.348734	0.344536	0.0213318	0.00259797	2.20297e-16	0.0113407	0.00650342	0.051
DBP	AA diameter	rs34039016	G	A	0.73653	0.732803	-0.0178459	0.00279092	1.61534e-10	0.00822016	0.00703799	0.37
DBP	AA diameter	rs34165865	T	C	0.800094	0.800672	0.0176617	0.00311118	1.37322e-08	0.00138954	0.00779295	0.82
DBP	AA diameter	rs343011	T	G	0.230982	0.233457	0.0205469	0.00291055	1.67477e-12	0.0453579	0.00731134	2.4e-10
DBP	AA diameter	rs34483452	C	A	0.861173	0.863803	-0.02152	0.00362636	2.95352e-09	-0.00670967	0.00900735	0.32
DBP	AA diameter	rs351365	T	C	0.25077	0.251797	-0.0211163	0.00284658	1.19081e-13	-0.0188767	0.00708872	0.018
DBP	AA diameter	rs35213536	G	T	0.759149	0.757023	-0.0186413	0.00286705	7.94342e-11	-0.0177842	0.00723103	0.0042
DBP	AA diameter	rs35346340	G	C	0.677133	0.67323	-0.0269601	0.00262322	8.98095e-25	0.00822494	0.00663664	0.17
DBP	AA diameter	rs35444	A	G	0.613751	0.618308	0.0197517	0.00252509	5.20844e-15	0.00406059	0.00633339	0.49
DBP	AA diameter	rs35479618	G	A	0.982039	0.98272	-0.0667978	0.00939134	1.14032e-12	-0.0621793	0.022968	0.0046
DBP	AA diameter	rs35552228	T	G	0.764796	0.756039	-0.0165385	0.00285219	6.69575e-09	0.0033126	0.00727719	0.97
DBP	AA diameter	rs35807464	G	A	0.932587	0.9335	-0.0355957	0.00495404	6.72656e-13	-0.00794936	0.012354	0.73
DBP	AA diameter	rs3789592	A	G	0.435441	0.439553	-0.0166677	0.00247692	1.70873e-11	0.00636478	0.00617538	0.27
DBP	AA diameter	rs3812	G	C	0.369409	0.371982	0.0146185	0.00254997	9.88747e-09	0.0158015	0.00640098	0.024
DBP	AA diameter	rs3827750	C	T	0.88545	0.8887	-0.028065	0.00392701	8.91078e-13	-0.0348557	0.00961745	0.00056
DBP	AA diameter	rs3851374	A	G	0.186502	0.180801	-0.0176384	0.00320805	3.84041e-08	-0.017822	0.00789201	0.053
DBP	AA diameter	rs39281	A	G	0.475703	0.47223	0.0159581	0.00247924	1.223e-10	0.000591848	0.00619381	0.98
DBP	AA diameter	rs3943093	C	T	0.682158	0.678104	-0.0255094	0.00263584	3.7693e-22	-0.021972	0.00661491	0.00062
DBP	AA diameter	rs4076877	C	T	0.948067	0.94644	0.0332513	0.00562615	3.42172e-09	0.00968639	0.0143472	0.52
DBP	AA diameter	rs4236489	G	A	0.501796	0.495362	-0.0141696	0.00247285	1.00486e-08	0.00115276	0.00620936	0.88
DBP	AA diameter	rs4305701	C	A	0.616196	0.614919	-0.0150408	0.0025278	2.68143e-09	-0.0045114	0.0063725	0.99
DBP	AA diameter	rs4476839	G	A	0.127146	0.12953	0.0212811	0.00367041	6.71641e-09	-0.000250383	0.00932882	0.89
DBP	AA diameter	rs4507656	C	G	0.697565	0.695986	-0.0151028	0.00270166	2.26988e-08	0.000276692	0.00679737	0.92
DBP	AA diameter	rs4762921	G	A	0.284994	0.282589	-0.0255139	0.00273326	1.0198e-20	-0.0357247	0.00688664	1.4e-06
DBP	AA diameter	rs4835948	T	C	0.532534	0.533445	-0.0143048	0.00249009	9.21703e-09	-0.0213153	0.00626504	0.0018
DBP	AA diameter	rs488834	C	T	0.236548	0.233814	0.0174116	0.00290555	2.0681e-09	0.00972591	0.00724202	0.3
DBP	AA diameter	rs4919493	T	C	0.110889	0.112071	-0.0231288	0.0038859	2.65196e-09	0.0343297	0.00984666	0.00021
DBP	AA diameter	rs4923915	C	T	0.668614	0.664103	-0.0187281	0.00261996	8.80844e-13	-0.00716583	0.00662519	0.26
DBP	AA diameter	rs504691	C	A	0.600305	0.602446	0.0152561	0.00252452	1.51288e-09	0.0290693	0.00634276	1.9e-06
DBP	AA diameter	rs507666	G	A	0.817375	0.815354	0.0207113	0.0031598	5.58639e-11	0.0155683	0.00797934	0.024
DBP	AA diameter	rs55857306	G	A	0.838892	0.837591	0.0393078	0.00332524	3.08695e-32	0.0308338	0.00830543	0.00059
DBP	AA diameter	rs56206297	G	T	0.8371	0.836663	-0.0210605	0.00334089	2.90719e-10	-0.00688257	0.00845533	0.49
DBP	AA diameter	rs56256623	C	A	0.813796	0.813045	0.0210109	0.00316481	3.16471e-11	-0.00846989	0.00789692	0.55
DBP	AA diameter	rs58407878	T	A	0.856646	0.85801	-0.0198877	0.0035431	1.98905e-08	-0.0143191	0.00886708	0.28
DBP	AA diameter	rs59549190	G	A	0.660226	0.6594	0.017764	0.00261821	1.16458e-11	0.00618166	0.00658027	0.65
DBP	AA diameter	rs597808	A	G	0.473387	0.484301	0.0383873	0.00246891	1.71155e-54	0.017561	0.0062133	0.004
DBP	AA diameter	rs6001795	G	A	0.79754	0.797935	0.0174505	0.00306838	1.29238e-08	0.0548125	0.00776447	1.4e-11
DBP	AA diameter	rs6026731	C	T	0.89357	0.892272	-0.0344523	0.0039792	4.81908e-18	-0.0321862	0.0100585	0.00036
DBP	AA diameter	rs604723	T	C	0.275795	0.274988	-0.0342291	0.00277107	4.82335e-35	-0.00509207	0.00696061	0.75
DBP	AA diameter	rs60687229	T	C	0.855656	0.859624	-0.0195576	0.003562	4.00824e-08	0.0363396	0.00886902	3.9e-05
DBP	AA diameter	rs6089970	C	T	0.767486	0.768149	0.0161436	0.00295625	4.74232e-08	0.00766529	0.00746957	0.3
DBP	AA diameter	rs60991988	T	G	0.888892	0.894701	-0.0246853	0.0040497	1.09168e-09	-0.0120619	0.01002	0.34
DBP	AA diameter	rs61148001	C	T	0.784308	0.7888	0.0182281	0.00303349	1.86919e-09	0.00984298	0.0075717	0.31
DBP	AA diameter	rs62107917	G	A	0.831809	0.831426	-0.0193214	0.00330798	5.19903e-09	-0.0203071	0.0083363	0.0076
DBP	AA diameter	rs62217514	C	T	0.256083	0.254181	-0.0189969	0.0028318	1.97065e-11	-0.0157377	0.00712102	0.055
DBP	AA diameter	rs6271	C	T	0.928064	0.925998	0.0363429	0.00470161	1.0795e-14	4.83926e-05	0.0119224	0.76
DBP	AA diameter	rs6460541	A	G	0.733898	0.735393	-0.0180623	0.00279944	1.10475e-10	0.00443903	0.006998	0.35
DBP	AA diameter	rs6487076	A	G	0.776057	0.775235	0.0162027	0.00296104	4.4543e-08	0.0180046	0.0074076	0.0069
DBP	AA diameter	rs6490019	A	G	0.379235	0.379946	-0.0160131	0.00254103	2.94543e-10	0.00598685	0.00636889	0.39
DBP	AA diameter	rs650724	G	A	0.907836	0.907801	0.0245025	0.00426754	9.38727e-09	-0.0184794	0.0108176	0.096
DBP	AA diameter	rs6565192	T	C	0.527556	0.531204	-0.0163855	0.00249168	4.83791e-11	-0.00731133	0.00626548	0.49
DBP	AA diameter	rs6585256	A	C	0.272834	0.269182	-0.0176812	0.00282846	4.07887e-10	-0.0185002	0.00706967	0.02
DBP	AA diameter	rs66682451	A	G	0.723304	0.724188	0.016569	0.00274794	1.64551e-09	-0.00386704	0.00690095	0.48
DBP	AA diameter	rs66887589	T	C	0.523649	0.524063	-0.0146337	0.00246825	3.05507e-09	0.027252	0.0061907	2.3e-05
DBP	AA diameter	rs6708660	T	C	0.592712	0.59661	0.0169203	0.00251463	1.71405e-11	-0.00191217	0.00630528	0.94
DBP	AA diameter	rs673791	C	G	0.378944	0.378734	-0.0174222	0.00253809	6.69529e-12	-0.00775306	0.006369	0.26
DBP	AA diameter	rs6770911	A	C	0.296809	0.295958	-0.0165127	0.00271623	1.20862e-09	-0.011126	0.00676703	0.041
DBP	AA diameter	rs6771928	G	A	0.853411	0.855116	-0.033316	0.0035281	3.64408e-21	-0.0746302	0.00879023	7.2e-15
DBP	AA diameter	rs6804765	A	G	0.413673	0.417023	-0.0167789	0.00249287	1.69077e-11	-0.00168331	0.00623174	0.51
DBP	AA diameter	rs6923947	G	A	0.552815	0.551191	-0.0224642	0.00247581	1.15896e-19	-0.0205031	0.00622317	0.00091
DBP	AA diameter	rs6983488	C	A	0.628225	0.637264	0.0143676	0.00256442	2.11226e-08	0.0015302	0.00645041	0.77
DBP	AA diameter	rs7129204	G	C	0.883369	0.880545	-0.0259446	0.0037871	7.3573e-12	0.0038077	0.00962886	0.96
DBP	AA diameter	rs71532343	T	C	0.828052	0.826944	-0.0204433	0.00325707	3.46539e-10	-0.0159242	0.00814727	0.026
DBP	AA diameter	rs7173751	G	A	0.561342	0.553212	-0.0156839	0.00247617	2.39291e-10	-0.0284705	0.00625738	1.6e-05
DBP	AA diameter	rs7199293	G	A	0.474593	0.471703	-0.013594	0.00248127	4.28917e-08	-0.00184867	0.00622824	0.54
DBP	AA diameter	rs7200432	G	A	0.701023	0.700531	0.0147752	0.00269461	4.17947e-08	0.00818963	0.0067622	0.24
DBP	AA diameter	rs7217916	A	G	0.389259	0.386194	0.0145612	0.00253369	9.09035e-09	0.00496744	0.00635245	0.41
DBP	AA diameter	rs7258382	T	C	0.834794	0.834405	0.019307	0.0033143	5.7044e-09	0.0208186	0.00831465	0.027
DBP	AA diameter	rs72654647	G	A	0.751339	0.752649	-0.0167804	0.00286865	4.93276e-09	0.00429887	0.00711252	0.41
DBP	AA diameter	rs72677850	G	A	0.981687	0.981215	0.0572747	0.00928244	6.82771e-10	7.32225e-06	0.0235312	0.75
DBP	AA diameter	rs72812818	G	C	0.700856	0.698644	0.0231747	0.0026819	5.58977e-18	-0.0130046	0.00673452	0.049
DBP	AA diameter	rs72831343	T	G	0.857219	0.854661	0.0326703	0.00348198	6.47178e-21	0.0176157	0.00883709	0.09
DBP	AA diameter	rs72834627	G	C	0.881674	0.879251	-0.0282691	0.00377394	6.87293e-14	-0.00355772	0.00962594	0.99
DBP	AA diameter	rs72854462	A	G	0.750675	0.749807	-0.025046	0.00284969	1.51584e-18	-0.0264791	0.00714386	0.00074
DBP	AA diameter	rs72936986	A	C	0.727365	0.721922	0.0188083	0.00274383	7.1561e-12	0.00645769	0.00694311	0.47
DBP	AA diameter	rs73030276	C	T	0.730457	0.730116	0.0158215	0.00280372	1.67195e-08	0.00722817	0.00704828	0.43
DBP	AA diameter	rs73033340	A	G	0.967928	0.968396	0.0410711	0.00704475	5.54719e-09	-0.0283988	0.0174889	0.049
DBP	AA diameter	rs7338606	C	T	0.782042	0.784394	-0.0197392	0.00299977	4.70369e-11	0.000504753	0.00751009	1
DBP	AA diameter	rs73606412	C	T	0.84149	0.841222	0.0236635	0.00339456	3.15289e-12	0.0118323	0.0084908	0.21
DBP	AA diameter	rs7373878	G	T	0.37912	0.377641	0.0141722	0.00253981	2.40672e-08	0.0110837	0.00632202	0.15
DBP	AA diameter	rs741066	C	T	0.703493	0.701542	-0.015643	0.00268815	5.91633e-09	-0.00187907	0.00674751	0.98
DBP	AA diameter	rs74444983	T	C	0.741904	0.740881	-0.0171686	0.00281754	1.10624e-09	-0.00693773	0.00712125	0.51
DBP	AA diameter	rs7500448	A	G	0.750064	0.746548	-0.0203754	0.00284689	8.25879e-13	-0.0446338	0.00716436	2.4e-08
DBP	AA diameter	rs751984	T	C	0.881554	0.884798	0.03545	0.0038778	6.17785e-20	0.0187807	0.00962237	0.035
DBP	AA diameter	rs75531890	C	T	0.942831	0.940652	-0.0328536	0.00518522	2.36091e-10	-1.14654e-05	0.0132987	0.67
DBP	AA diameter	rs7613528	C	T	0.740794	0.737633	-0.0168478	0.0027893	1.54126e-09	-0.0146488	0.0070048	0.064
DBP	AA diameter	rs76438269	A	G	0.935786	0.938513	-0.0319532	0.00512054	4.37536e-10	-0.0140086	0.0127778	0.33
DBP	AA diameter	rs7744284	C	T	0.474623	0.477055	0.0140121	0.00246248	1.2698e-08	0.00905315	0.00619629	0.41
DBP	AA diameter	rs77924615	G	A	0.806179	0.803217	0.022895	0.00311678	2.05144e-13	0.0132632	0.00787849	0.068
DBP	AA diameter	rs7799613	C	G	0.400413	0.399709	0.0138293	0.00252877	4.53483e-08	0.000429401	0.00634935	0.87
DBP	AA diameter	rs78378222	T	G	0.988085	0.987677	-0.0682379	0.0112124	1.15938e-09	-0.0894401	0.0290444	0.0067
DBP	AA diameter	rs7837979	C	T	0.576708	0.576407	-0.0223219	0.002498	4.06031e-19	-0.039999	0.00627992	9.9e-10
DBP	AA diameter	rs78473917	T	C	0.849659	0.850339	0.0230872	0.00346377	2.64504e-11	0.0010964	0.00869185	0.74
DBP	AA diameter	rs78845099	A	T	0.730917	0.724339	0.0278065	0.0027639	8.31867e-24	0.0108222	0.00702311	0.25
DBP	AA diameter	rs7911644	C	T	0.668515	0.669748	-0.0155101	0.00262533	3.46939e-09	-0.0217523	0.00656635	0.003
DBP	AA diameter	rs8081273	C	T	0.619636	0.622144	0.0151008	0.00255673	3.50212e-09	0.0373724	0.00642899	2.8e-08
DBP	AA diameter	rs810057	T	C	0.667042	0.665534	-0.0189754	0.00260185	3.03729e-13	-0.0175744	0.00655929	0.0048
DBP	AA diameter	rs8111686	G	A	0.670071	0.670311	-0.0234167	0.00262565	4.7535e-19	-0.0339339	0.00659585	3.6e-06
DBP	AA diameter	rs836179	A	G	0.631695	0.630878	-0.0203216	0.00255291	1.72362e-15	0.0208671	0.00641678	0.0022
DBP	AA diameter	rs882624	C	T	0.67434	0.666449	0.0187304	0.00260878	6.99745e-13	0.000359064	0.00655322	0.81
DBP	AA diameter	rs889509	A	G	0.586849	0.582737	0.0212673	0.00252197	3.38855e-17	0.0365378	0.0063575	5.3e-09
DBP	AA diameter	rs891511	G	A	0.676199	0.679166	0.0238878	0.00266726	3.38598e-19	-0.00232766	0.00667823	0.38
DBP	AA diameter	rs916880	G	A	0.074172	0.0737272	-0.0285119	0.0047247	1.59481e-09	-0.0168388	0.0118353	0.14
DBP	AA diameter	rs9296668	A	G	0.519881	0.516076	-0.0179931	0.00245807	2.48537e-13	-0.00139294	0.00620825	0.94
DBP	AA diameter	rs9352694	A	G	0.60906	0.608866	-0.0181884	0.00253746	7.62847e-13	-0.0165453	0.00639809	0.0066
DBP	AA diameter	rs9548033	T	C	0.574778	0.572156	-0.0140532	0.00251421	2.27903e-08	0.00419962	0.00634992	0.67
DBP	AA diameter	rs9577891	C	T	0.530533	0.531921	0.0134786	0.00246966	4.82735e-08	0.0153926	0.00623586	0.02
DBP	AA diameter	rs9689079	A	G	0.223408	0.22019	0.0169803	0.00297123	1.09862e-08	0.0191902	0.00746868	0.014
DBP	AA diameter	rs9773022	T	C	0.546471	0.542971	-0.0141595	0.00247065	9.9872e-09	-0.0118794	0.00620576	0.057
DBP	AA diameter	rs9834975	A	T	0.558432	0.559674	-0.0149353	0.00247725	1.65158e-09	0.00743025	0.00621221	0.16
DBP	AA diameter	rs997988	T	A	0.602026	0.60068	-0.013852	0.0025114	3.47723e-08	-0.00578978	0.00628436	0.27
DBP	DA diameter	rs1000007	T	C	0.723945	0.721272	0.0144916	0.0027434	1.27618e-07	-0.0117088	0.00613237	0.023
DBP	DA diameter	rs10098103	T	C	0.748852	0.757174	-0.0155753	0.00288215	6.51933e-08	-0.0144334	0.00635063	0.017
DBP	DA diameter	rs10195405	A	T	0.704362	0.708438	0.0160234	0.00271074	3.4024e-09	0.00711324	0.00597302	0.28
DBP	DA diameter	rs10233389	C	A	0.488773	0.492017	0.0124431	0.00246188	4.32227e-07	0.000341327	0.00548919	0.87
DBP	DA diameter	rs10260816	C	G	0.561311	0.560395	-0.0181228	0.00248266	2.88939e-13	0.00555221	0.00551658	0.3
DBP	DA diameter	rs1035673	T	C	0.400591	0.398477	0.0148453	0.00251567	3.61324e-09	-0.0142323	0.00560147	0.02
DBP	DA diameter	rs10484578	A	G	0.346737	0.342339	0.0125177	0.00261094	1.63308e-06	-0.00606603	0.00582572	0.17
DBP	DA diameter	rs10520260	A	G	0.675937	0.678321	0.0142271	0.00268008	1.10639e-07	-0.00880577	0.00597459	0.16
DBP	DA diameter	rs1078721	C	T	0.79638	0.796348	0.0204718	0.00307276	2.69903e-11	-0.00932332	0.00681811	0.28
DBP	DA diameter	rs10840457	A	G	0.31093	0.314291	0.020209	0.00264955	2.40278e-14	-0.0145429	0.0059167	0.022
DBP	DA diameter	rs10890285	A	C	0.721818	0.724308	-0.014495	0.00275034	1.36326e-07	0.00165705	0.00610776	0.89
DBP	DA diameter	rs10911271	C	T	0.74583	0.746273	-0.0146298	0.00283635	2.49777e-07	-0.00310795	0.00628018	0.53
DBP	DA diameter	rs10958048	C	T	0.742428	0.743534	0.013013	0.00282414	4.07175e-06	0.00878495	0.00630352	0.19
DBP	DA diameter	rs10972564	T	G	0.89602	0.90069	-0.020617	0.00418237	8.24765e-07	-0.0167876	0.00921692	0.16
DBP	DA diameter	rs10975462	A	G	0.772391	0.770011	-0.0163622	0.00292752	2.28416e-08	-0.00569794	0.00653258	0.42
DBP	DA diameter	rs10978542	C	T	0.612201	0.61694	-0.0120798	0.00254368	2.04569e-06	-0.0025534	0.00567582	0.6
DBP	DA diameter	rs11012732	A	G	0.673586	0.668554	-0.0137802	0.00261559	1.3765e-07	-0.0202311	0.00583512	0.0016
DBP	DA diameter	rs11021233	G	A	0.844082	0.843178	0.0224533	0.00338229	3.17431e-11	-0.0134995	0.0075702	0.082
DBP	DA diameter	rs11081325	C	T	0.750998	0.752625	-0.0136251	0.00287666	2.17622e-06	-0.00392905	0.00637925	0.64
DBP	DA diameter	rs111346856	G	A	0.730207	0.724565	-0.0167541	0.00275486	1.19091e-09	-0.00765422	0.00618635	0.21
DBP	DA diameter	rs11145807	A	G	0.412553	0.40776	0.0156787	0.00252235	5.10871e-10	-0.00109613	0.00561999	0.76
DBP	DA diameter	rs11146456	A	G	0.88948	0.886188	-0.0188272	0.00387234	1.16277e-06	0.0243368	0.00876317	0.0043
DBP	DA diameter	rs11153730	T	C	0.51309	0.508056	0.0136777	0.00246168	2.75817e-08	-0.0137039	0.00547202	0.027
DBP	DA diameter	rs11191580	T	C	0.919787	0.922159	0.0383235	0.00461086	9.48086e-17	-0.0152049	0.0100652	0.065
DBP	DA diameter	rs11222084	A	T	0.637636	0.630104	0.0225083	0.00254363	8.88355e-19	0.0284667	0.00569743	1.7e-06
DBP	DA diameter	rs1123037	T	A	0.524624	0.523696	0.0133469	0.00246558	6.19177e-08	-0.0114884	0.00548708	0.017
DBP	DA diameter	rs11239271	T	C	0.41157	0.407752	0.0127419	0.00254485	5.53296e-07	-0.00570119	0.00566791	0.26
DBP	DA diameter	rs112979515	C	G	0.815708	0.814995	0.0168069	0.00316077	1.05362e-07	-0.000362489	0.00704751	0.68
DBP	DA diameter	rs113044050	C	T	0.858989	0.857729	0.0195889	0.00356665	3.9714e-08	-0.0127203	0.00792639	0.19
DBP	DA diameter	rs113210396	G	T	0.955075	0.954431	0.0297775	0.00588433	4.18429e-07	-0.00244387	0.0131961	0.99
DBP	DA diameter	rs115262049	A	T	0.914098	0.911987	0.0251972	0.00434888	6.88156e-09	-0.00986334	0.00979704	0.36
DBP	DA diameter	rs11556924	C	T	0.619356	0.611247	0.0161262	0.00252292	1.64094e-10	-0.00305752	0.00564865	0.38
DBP	DA diameter	rs116043868	G	T	0.905458	0.903281	-0.0210161	0.00424685	7.47763e-07	0.00685644	0.00939685	0.21
DBP	DA diameter	rs11624528	G	A	0.591682	0.587988	-0.0121919	0.00251002	1.19052e-06	-0.0071961	0.0056065	0.18
DBP	DA diameter	rs11634893	G	T	0.346767	0.349285	0.0135405	0.00259363	1.78377e-07	0.00907333	0.00577911	0.25
DBP	DA diameter	rs11636403	C	T	0.547496	0.548196	0.0128478	0.00249221	2.53525e-07	-0.0124048	0.00555147	0.028
DBP	DA diameter	rs11636952	T	C	0.315819	0.307813	0.0292466	0.0026799	1.00685e-27	-0.0117225	0.005977	0.035
DBP	DA diameter	rs116734066	C	T	0.906701	0.90757	0.0237689	0.004267	2.54362e-08	0.00496204	0.00946448	0.33
DBP	DA diameter	rs11677058	A	G	0.530018	0.531798	0.0141056	0.00248902	1.45338e-08	0.00256191	0.00551204	0.51
DBP	DA diameter	rs11718573	G	C	0.51454	0.503353	-0.0146609	0.00246552	2.74428e-09	0.0017976	0.00550213	0.98
DBP	DA diameter	rs117237696	A	G	0.860762	0.860429	0.0162331	0.00353675	4.43779e-06	0.0043169	0.00791826	0.35
DBP	DA diameter	rs117484464	G	A	0.96176	0.960316	-0.0295954	0.006398	3.73425e-06	-0.0106751	0.0145237	0.47
DBP	DA diameter	rs11782222	G	A	0.779531	0.778356	0.025731	0.00298123	6.1091e-18	0.0258147	0.00661936	0.00013
DBP	DA diameter	rs12055263	C	T	0.65545	0.651306	-0.0124862	0.00264677	2.38821e-06	-0.0111077	0.00588497	0.047
DBP	DA diameter	rs12088144	G	C	0.978105	0.979488	-0.0459513	0.00868257	1.20823e-07	0.0503299	0.0186876	0.0094
DBP	DA diameter	rs12169946	A	G	0.744367	0.743363	-0.0149733	0.00281701	1.06534e-07	0.0112093	0.00629096	0.1
DBP	DA diameter	rs12185567	A	C	0.278365	0.27954	-0.0160752	0.00273804	4.33382e-09	-0.00726945	0.0060857	0.26
DBP	DA diameter	rs12258967	C	G	0.70447	0.701065	0.0256081	0.00269466	2.04761e-21	0.00349971	0.00599642	0.46
DBP	DA diameter	rs12324159	G	A	0.569831	0.569718	-0.0167795	0.00248674	1.5058e-11	0.00271954	0.00553934	0.93
DBP	DA diameter	rs12346167	C	T	0.520461	0.515895	-0.0113233	0.00246638	4.41165e-06	0.0162203	0.00548948	0.0015
DBP	DA diameter	rs12365066	A	C	0.556466	0.561343	-0.0113273	0.00247863	4.8797e-06	0.00375194	0.00551692	0.49
DBP	DA diameter	rs12405515	G	T	0.434969	0.431627	0.0119812	0.00249019	1.49961e-06	0.0100928	0.00552641	0.073
DBP	DA diameter	rs12432588	C	T	0.734297	0.734745	0.0148119	0.00279814	1.20085e-07	-0.00658139	0.00622494	0.34
DBP	DA diameter	rs12454132	A	G	0.677743	0.672717	0.0169904	0.00262664	9.91395e-11	0.00198285	0.00587549	0.91
DBP	DA diameter	rs12494396	G	C	0.336748	0.335126	-0.0170451	0.00261205	6.78434e-11	-0.00808816	0.0057731	0.11
DBP	DA diameter	rs12522841	G	A	0.535851	0.529822	-0.0127822	0.0024674	2.21505e-07	-0.00307238	0.00548303	0.7
DBP	DA diameter	rs12630213	C	T	0.333087	0.33255	0.012577	0.00262413	1.64525e-06	-0.00511885	0.00583758	0.56
DBP	DA diameter	rs12636518	T	C	0.644267	0.641833	-0.0120255	0.00258145	3.1877e-06	3.20579e-05	0.0057603	0.68
DBP	DA diameter	rs12656497	T	C	0.403233	0.4035	-0.0254059	0.00250925	4.31978e-24	-0.0188439	0.00557988	0.00033
DBP	DA diameter	rs12693302	G	A	0.355256	0.349852	0.0232688	0.00257799	1.79081e-19	-0.00644352	0.0057217	0.14
DBP	DA diameter	rs12712691	C	T	0.521517	0.529123	0.0141256	0.00247191	1.10155e-08	0.018373	0.00551378	0.0022
DBP	DA diameter	rs12714414	T	C	0.846343	0.847553	0.0193796	0.00356221	5.32206e-08	0.0264719	0.00782839	0.00069
DBP	DA diameter	rs12765320	T	C	0.812998	0.81176	-0.0146542	0.00315266	3.34976e-06	0.00403507	0.00701272	0.83
DBP	DA diameter	rs12905116	T	A	0.249538	0.242364	-0.0193727	0.00288195	1.79434e-11	-0.0323116	0.00637674	1.6e-06
DBP	DA diameter	rs12906962	T	C	0.678109	0.680046	-0.0219641	0.00265746	1.40136e-16	0.00375284	0.00591151	0.49
DBP	DA diameter	rs12955964	C	T	0.605802	0.605441	-0.0132605	0.00252119	1.44445e-07	-0.012557	0.00561992	0.011
DBP	DA diameter	rs12985471	C	T	0.94781	0.949063	0.0264837	0.00568005	3.12383e-06	0.00443292	0.0124464	0.74
DBP	DA diameter	rs12993599	G	A	0.945966	0.948674	0.0260953	0.00558706	3.00349e-06	0.0351298	0.0120772	0.0019
DBP	DA diameter	rs13000597	T	C	0.694176	0.693232	-0.0145247	0.00267121	5.40773e-08	-0.00400365	0.00591258	0.5
DBP	DA diameter	rs13107325	C	T	0.92984	0.925027	0.0423173	0.0046836	1.64558e-19	0.029604	0.010744	0.012
DBP	DA diameter	rs13125101	G	A	0.711002	0.707871	-0.033494	0.00270675	3.66959e-35	-0.033514	0.00604906	1.3e-07
DBP	DA diameter	rs13226502	C	T	0.824997	0.823157	-0.022955	0.00322009	1.01556e-12	0.00449371	0.0072389	0.71
DBP	DA diameter	rs1325345	A	T	0.917533	0.92538	-0.0235732	0.00471989	5.90368e-07	0.0101506	0.0102817	0.49
DBP	DA diameter	rs13293465	C	T	0.649047	0.648282	0.0146866	0.00258236	1.29195e-08	0.00881369	0.0057435	0.24
DBP	DA diameter	rs13359291	G	A	0.843278	0.849224	-0.0182433	0.00344617	1.19886e-07	-0.0137865	0.00756995	0.058
DBP	DA diameter	rs134041	T	C	0.437698	0.438524	0.0151569	0.00248751	1.10793e-09	0.00352967	0.00554149	0.94
DBP	DA diameter	rs13420463	A	G	0.763267	0.770145	0.0138921	0.00293636	2.23442e-06	0.00622159	0.00646184	0.67
DBP	DA diameter	rs1353776	C	G	0.353381	0.354471	0.0142293	0.00257147	3.14112e-08	-0.00233236	0.00570916	0.92
DBP	DA diameter	rs1363976	T	C	0.436729	0.43968	0.0143329	0.00247985	7.48879e-09	-0.00704729	0.00549912	0.25
DBP	DA diameter	rs1436138	A	G	0.636863	0.639593	0.0156504	0.00257558	1.22998e-09	0.00729727	0.00573707	0.13
DBP	DA diameter	rs1446468	T	C	0.460152	0.455878	-0.0176906	0.00247721	9.26417e-13	0.00166537	0.00549683	0.72
DBP	DA diameter	rs1450271	C	T	0.531102	0.52862	-0.0197381	0.00246297	1.11457e-15	0.00880067	0.00548492	0.12
DBP	DA diameter	rs145681012	G	T	0.979227	0.979	-0.0529053	0.00889201	2.68828e-09	0.0787539	0.0195882	3.4e-05
DBP	DA diameter	rs1474747	C	T	0.401645	0.400743	0.0119257	0.00250915	2.0061e-06	0.00847399	0.00558644	0.063
DBP	DA diameter	rs149453951	C	T	0.976197	0.976166	0.0733007	0.00833171	1.40204e-18	0.0327993	0.0186403	0.076
DBP	DA diameter	rs1507417	A	G	0.78808	0.787487	-0.0145626	0.00301218	1.33489e-06	-0.0111659	0.00668296	0.036
DBP	DA diameter	rs1509966	G	A	0.50419	0.500744	0.0205605	0.00246482	7.3584e-17	-0.00469526	0.00548113	0.36
DBP	DA diameter	rs1530558	T	C	0.854314	0.858173	0.0212982	0.00358929	2.96292e-09	-0.00306289	0.00774783	0.72
DBP	DA diameter	rs1579036	G	A	0.67605	0.679514	-0.0192616	0.0026393	2.92793e-13	-0.0100696	0.00583784	0.1
DBP	DA diameter	rs1629585	C	T	0.392588	0.396346	-0.0116438	0.00253831	4.49358e-06	-0.00109737	0.00566473	0.53
DBP	DA diameter	rs167479	G	T	0.52274	0.52788	0.0266516	0.00246192	2.63446e-27	-0.00447366	0.00548005	0.4
DBP	DA diameter	rs16880733	T	C	0.895509	0.897409	-0.0189404	0.00405813	3.05359e-06	0.000909816	0.00894936	0.9
DBP	DA diameter	rs17049113	A	G	0.923038	0.924254	-0.0222932	0.00465548	1.68032e-06	-0.0146243	0.0102557	0.16
DBP	DA diameter	rs17287041	A	C	0.977342	0.977274	0.0376604	0.00820864	4.47899e-06	0.0307967	0.0183781	0.043
DBP	DA diameter	rs17304212	C	G	0.93035	0.919798	-0.0224954	0.0045282	6.77377e-07	-0.0290313	0.0107562	0.013
DBP	DA diameter	rs17709466	A	T	0.943766	0.943092	0.0263888	0.00542993	1.17515e-06	0.00288499	0.0120854	0.9
DBP	DA diameter	rs17717829	T	C	0.548893	0.547021	0.0158655	0.0024733	1.41301e-10	-0.00567603	0.00550186	0.31
DBP	DA diameter	rs17880989	G	A	0.975648	0.974763	-0.0386029	0.00779728	7.39416e-07	-0.0386659	0.0177084	0.086
DBP	DA diameter	rs181714131	G	A	0.985034	0.984899	0.0541465	0.0103504	1.68384e-07	0.00824588	0.023183	0.57
DBP	DA diameter	rs1823422	T	C	0.425376	0.421639	-0.011426	0.00249726	4.75419e-06	-0.000850987	0.0055628	0.85
DBP	DA diameter	rs1848510	G	A	0.635197	0.635055	-0.0130717	0.0025613	3.33552e-07	-0.00537973	0.00570622	0.42
DBP	DA diameter	rs185373991	T	A	0.879701	0.878781	-0.021389	0.00380734	1.93518e-08	0.0304488	0.00847633	0.0012
DBP	DA diameter	rs1872167	C	T	0.85997	0.860679	0.0220319	0.00353733	4.71826e-10	0.00249278	0.00784633	0.9
DBP	DA diameter	rs1879055	C	A	0.120812	0.117239	0.0195046	0.00386086	4.37746e-07	0.0105698	0.00844139	0.16
DBP	DA diameter	rs1950668	G	A	0.6638	0.666407	-0.0125805	0.00262334	1.62269e-06	-0.00372366	0.00582097	0.68
DBP	DA diameter	rs1971819	G	C	0.185703	0.186017	-0.014934	0.00315087	2.14194e-06	-0.0199113	0.00703428	0.017
DBP	DA diameter	rs1980235	G	A	0.333432	0.329762	-0.0212603	0.00262567	5.64721e-16	0.00605158	0.00582773	0.59
DBP	DA diameter	rs200373	T	A	0.515352	0.50898	-0.0124632	0.00247175	4.60306e-07	-0.0134724	0.00550084	0.027
DBP	DA diameter	rs2013925	A	G	0.213782	0.219281	-0.0155366	0.00297087	1.69934e-07	0.0126053	0.00667233	0.1
DBP	DA diameter	rs2014590	C	T	0.512043	0.513979	0.024481	0.00246481	3.03848e-23	-0.00648092	0.00546434	0.16
DBP	DA diameter	rs2049114	T	C	0.211943	0.207045	-0.022006	0.00304646	5.07844e-13	-0.0149072	0.00672119	0.034
DBP	DA diameter	rs208078	G	T	0.36368	0.366882	-0.0149652	0.00256272	5.23892e-09	-0.00702809	0.00571438	0.22
DBP	DA diameter	rs213233	G	C	0.991739	0.887696	0.0210908	0.00388048	5.48041e-08	-0.0302087	0.0304141	0.22
DBP	DA diameter	rs2148460	C	T	0.480512	0.484163	-0.0118891	0.00246478	1.41065e-06	-0.00466451	0.00550741	0.52
DBP	DA diameter	rs2161738	C	G	0.865636	0.865975	-0.0176963	0.00362611	1.0601e-06	-0.0108222	0.00800933	0.16
DBP	DA diameter	rs2162003	T	C	0.61042	0.608806	0.0130199	0.00255881	3.61543e-07	0.00722387	0.00568487	0.22
DBP	DA diameter	rs2163915	T	C	0.687398	0.689942	-0.0131032	0.00266676	8.94965e-07	-0.0139369	0.00592143	0.045
DBP	DA diameter	rs2207231	A	G	0.89308	0.894916	0.0229835	0.00402202	1.10182e-08	-0.0153305	0.00892139	0.041
DBP	DA diameter	rs223504	T	C	0.644454	0.645531	0.0128592	0.00257762	6.07916e-07	0.0162321	0.00572752	0.0041
DBP	DA diameter	rs2238435	C	G	0.39362	0.38592	-0.0141095	0.00253738	2.68972e-08	-0.0054413	0.00562852	0.2
DBP	DA diameter	rs2274224	G	C	0.561593	0.565016	0.02348	0.00248356	3.2768e-21	-0.0269568	0.00550267	2.6e-06
DBP	DA diameter	rs227426	G	T	0.439288	0.437224	-0.012569	0.00249398	4.66403e-07	-0.00217967	0.00556375	0.76
DBP	DA diameter	rs2289125	A	C	0.219692	0.213646	0.0141145	0.00301921	2.94206e-06	0.0348559	0.00667374	9.3e-07
DBP	DA diameter	rs2291620	A	G	0.627882	0.627837	-0.0124846	0.0025609	1.0882e-06	0.00272909	0.00569579	0.57
DBP	DA diameter	rs2294239	A	G	0.570442	0.571244	0.0136022	0.00249831	5.1973e-08	0.00204944	0.00554294	0.47
DBP	DA diameter	rs2299634	G	T	0.432225	0.43494	0.0122354	0.00248114	8.17004e-07	0.0037106	0.00552385	0.63
DBP	DA diameter	rs2301597	T	C	0.427461	0.425409	0.0174863	0.00249498	2.41193e-12	-0.00409578	0.00554021	0.31
DBP	DA diameter	rs2305758	C	T	0.721049	0.718363	0.0150552	0.00272521	3.30842e-08	-0.00601402	0.00608974	0.6
DBP	DA diameter	rs2306363	G	T	0.793786	0.793106	0.0215701	0.00304199	1.33629e-12	0.000736568	0.00674673	0.8
DBP	DA diameter	rs2478835	C	T	0.563211	0.561803	0.0117089	0.00248425	2.43906e-06	-0.00739424	0.00555707	0.051
DBP	DA diameter	rs2493296	C	T	0.86229	0.861498	-0.0280616	0.00358361	4.87253e-15	-0.00716635	0.00795955	0.57
DBP	DA diameter	rs2524080	A	T	0.319954	0.321222	-0.0234248	0.00263147	5.52164e-19	0.0226578	0.0058688	0.00012
DBP	DA diameter	rs258341	T	C	0.425802	0.421235	0.0120607	0.00250031	1.40982e-06	0.0139994	0.00558214	0.019
DBP	DA diameter	rs2585456	G	A	0.754949	0.756999	-0.0140852	0.00287105	9.30236e-07	0.00109448	0.00636962	1
DBP	DA diameter	rs2586970	A	G	0.441004	0.436631	-0.0119855	0.00248373	1.39656e-06	-0.0124137	0.00551083	0.0084
DBP	DA diameter	rs2598	A	G	0.521141	0.527975	0.0123451	0.00247707	6.23916e-07	-0.0193326	0.0055301	0.00074
DBP	DA diameter	rs2616413	C	T	0.79386	0.792904	0.0149311	0.00302278	7.83543e-07	0.00972069	0.00674321	0.13
DBP	DA diameter	rs2638398	A	C	0.476193	0.472953	-0.0114158	0.00246988	3.80202e-06	-0.00826618	0.00549198	0.15
DBP	DA diameter	rs2727563	T	C	0.44875	0.453682	-0.0136233	0.00250748	5.54442e-08	-0.000181206	0.00559677	0.78
DBP	DA diameter	rs2740757	G	A	0.854441	0.856969	-0.0168254	0.00353112	1.89055e-06	0.00618262	0.00777669	0.3
DBP	DA diameter	rs2782652	T	C	0.554425	0.545999	-0.0160318	0.00247491	9.32459e-11	-0.00441026	0.00549377	0.64
DBP	DA diameter	rs2782980	T	C	0.279086	0.279359	-0.0263625	0.00274187	6.97456e-22	-0.0153513	0.00610098	0.012
DBP	DA diameter	rs2835510	A	G	0.51187	0.507642	0.0131877	0.0024764	1.0083e-07	0.014868	0.00552987	0.0047
DBP	DA diameter	rs2836411	C	T	0.64719	0.647195	-0.0197414	0.00259309	2.68392e-14	-0.0167184	0.0057775	0.0062
DBP	DA diameter	rs28406364	C	T	0.629031	0.624813	-0.0171518	0.00255145	1.79068e-11	0.00975758	0.00571274	0.063
DBP	DA diameter	rs28545584	G	A	0.745298	0.743154	0.0153862	0.00281487	4.60544e-08	0.0152105	0.00628677	0.0083
DBP	DA diameter	rs28661492	C	T	0.801661	0.806614	0.0176865	0.00314899	1.94961e-08	0.00698055	0.00694631	0.45
DBP	DA diameter	rs28667801	A	T	0.590956	0.593539	-0.0152145	0.00251668	1.4915e-09	-0.00770388	0.00558187	0.085
DBP	DA diameter	rs2906152	G	A	0.371285	0.372971	0.0127998	0.0025475	5.05133e-07	-0.000888823	0.00568376	0.57
DBP	DA diameter	rs292444	G	T	0.344487	0.342192	0.0124754	0.00259706	1.5586e-06	0.00577432	0.00579691	0.47
DBP	DA diameter	rs2929966	G	A	0.493617	0.493639	-0.0114109	0.00246477	3.66482e-06	0.00351761	0.0054966	0.3
DBP	DA diameter	rs2958132	C	G	0.373061	0.373813	0.0126013	0.00255313	7.99331e-07	-0.000163019	0.00567532	0.74
DBP	DA diameter	rs2979666	A	C	0.487961	0.487443	-0.014711	0.00246534	2.41702e-09	0.00925115	0.00547704	0.12
DBP	DA diameter	rs308047	C	A	0.507521	0.504972	0.0116349	0.00246846	2.43673e-06	-0.000667806	0.00549734	0.99
DBP	DA diameter	rs3118904	G	A	0.652356	0.64869	-0.0141159	0.00258699	4.85975e-08	0.00596865	0.00577199	0.3
DBP	DA diameter	rs34004783	C	G	0.348428	0.344536	0.0213318	0.00259797	2.20297e-16	0.0179493	0.00576327	0.00052
DBP	DA diameter	rs34039016	G	A	0.737204	0.732803	-0.0178459	0.00279092	1.61534e-10	0.0194053	0.00623738	0.0031
DBP	DA diameter	rs34130368	G	T	0.883365	0.884755	0.0209465	0.003866	6.02653e-08	-0.0240953	0.00848127	0.0018
DBP	DA diameter	rs34165865	T	C	0.800048	0.800672	0.0176617	0.00311118	1.37322e-08	0.00442425	0.00690328	0.59
DBP	DA diameter	rs343011	T	G	0.230678	0.233457	0.0205469	0.00291055	1.67477e-12	-0.0364489	0.00649553	3.6e-07
DBP	DA diameter	rs34386017	G	A	0.702875	0.70567	-0.0125106	0.00272144	4.28694e-06	-0.00393018	0.00602531	0.67
DBP	DA diameter	rs34483452	C	A	0.861039	0.863803	-0.02152	0.00362636	2.95352e-09	-0.00988824	0.00800063	0.16
DBP	DA diameter	rs34484573	G	A	0.870381	0.8722	0.0189257	0.00370913	3.35442e-07	0.00130667	0.0081348	0.92
DBP	DA diameter	rs34896506	T	C	0.818938	0.821399	-0.0155826	0.00322449	1.34845e-06	-0.00979273	0.00710992	0.17
DBP	DA diameter	rs351365	T	C	0.25166	0.251797	-0.0211163	0.00284658	1.19081e-13	-0.0106314	0.00629221	0.057
DBP	DA diameter	rs35213536	G	T	0.759323	0.757023	-0.0186413	0.00286705	7.94342e-11	-0.00157643	0.00640679	0.75
DBP	DA diameter	rs35308393	A	G	0.928726	0.931371	0.0253766	0.0049608	3.13214e-07	0.0101928	0.0108324	0.43
DBP	DA diameter	rs35346340	G	C	0.678442	0.67323	-0.0269601	0.00262322	8.98095e-25	0.026323	0.00588045	1.9e-05
DBP	DA diameter	rs353488	G	C	0.0276545	0.0287382	0.0362842	0.00773192	2.69623e-06	0.0156142	0.0173611	0.63
DBP	DA diameter	rs35444	A	G	0.614531	0.618308	0.0197517	0.00252509	5.20844e-15	0.0240332	0.00561555	3.2e-05
DBP	DA diameter	rs35479618	G	A	0.982199	0.98272	-0.0667978	0.00939134	1.14032e-12	-0.000194424	0.0204875	0.8
DBP	DA diameter	rs35552228	T	G	0.76406	0.756039	-0.0165385	0.00285219	6.69575e-09	0.00440584	0.00643611	0.51
DBP	DA diameter	rs35795	T	C	0.676109	0.672382	-0.0128421	0.00262135	9.63512e-07	-0.00171022	0.00586784	0.68
DBP	DA diameter	rs35807464	G	A	0.932628	0.9335	-0.0355957	0.00495404	6.72656e-13	-0.0116972	0.01098	0.17
DBP	DA diameter	rs35996115	G	A	0.618788	0.614143	0.0116943	0.00255034	4.53279e-06	-0.00402245	0.00572439	0.64
DBP	DA diameter	rs3789592	A	G	0.435658	0.439553	-0.0166677	0.00247692	1.70873e-11	0.00629158	0.00548048	0.32
DBP	DA diameter	rs3807095	T	C	0.876806	0.87563	0.0177303	0.00374366	2.17979e-06	-0.00410186	0.00835191	0.65
DBP	DA diameter	rs3812	G	C	0.369733	0.371982	0.0146185	0.00254997	9.88747e-09	-0.00513974	0.00567797	0.24
DBP	DA diameter	rs3827750	C	T	0.885425	0.8887	-0.028065	0.00392701	8.91078e-13	-0.0199227	0.00854265	0.028
DBP	DA diameter	rs3851374	A	G	0.186265	0.180801	-0.0176384	0.00320805	3.84041e-08	-0.00444072	0.00701321	0.49
DBP	DA diameter	rs39281	A	G	0.475603	0.47223	0.0159581	0.00247924	1.223e-10	0.0118612	0.00549668	0.05
DBP	DA diameter	rs3943093	C	T	0.681818	0.678104	-0.0255094	0.00263584	3.7693e-22	-0.00882808	0.00587081	0.1
DBP	DA diameter	rs4076877	C	T	0.948024	0.94644	0.0332513	0.00562615	3.42172e-09	0.015283	0.0127333	0.27
DBP	DA diameter	rs4146391	C	G	0.272575	0.270018	-0.0142936	0.00277678	2.64087e-07	-0.00412364	0.00614147	0.78
DBP	DA diameter	rs4236489	G	A	0.502082	0.495362	-0.0141696	0.00247285	1.00486e-08	-0.00527426	0.00550717	0.23
DBP	DA diameter	rs4305701	C	A	0.615369	0.614919	-0.0150408	0.0025278	2.68143e-09	-0.00342231	0.0056322	0.64
DBP	DA diameter	rs4476839	G	A	0.126925	0.12953	0.0212811	0.00367041	6.71641e-09	0.0180854	0.00826817	0.047
DBP	DA diameter	rs4507656	C	G	0.698462	0.695986	-0.0151028	0.00270166	2.26988e-08	0.0115462	0.006034	0.065
DBP	DA diameter	rs45593734	C	T	0.833304	0.832631	0.015436	0.00333252	3.62403e-06	0.00504288	0.0074346	0.4
DBP	DA diameter	rs4620088	G	A	0.695288	0.697475	-0.0124634	0.00268604	3.48456e-06	-0.00823705	0.00595281	0.23
DBP	DA diameter	rs4662203	A	G	0.829795	0.831668	-0.0155011	0.00329832	2.60659e-06	0.00379812	0.0073095	0.91
DBP	DA diameter	rs4679727	A	G	0.735696	0.742068	-0.0128326	0.00280224	4.66437e-06	0.00821176	0.00618664	0.21
DBP	DA diameter	rs4762921	G	A	0.285339	0.282589	-0.0255139	0.00273326	1.0198e-20	-0.0116579	0.00609719	0.092
DBP	DA diameter	rs4765675	G	T	0.389104	0.391022	0.0138233	0.00254775	5.77819e-08	0.00376632	0.0056557	0.36
DBP	DA diameter	rs4793890	T	C	0.38777	0.391646	0.0118102	0.0025393	3.30525e-06	-0.00296641	0.00567644	0.48
DBP	DA diameter	rs4811601	C	T	0.540096	0.540598	0.011716	0.00248828	2.49685e-06	-0.0216481	0.00554828	0.00042
DBP	DA diameter	rs4823574	G	A	0.678894	0.677344	-0.0122557	0.00264513	3.6004e-06	0.00206192	0.00590616	0.58
DBP	DA diameter	rs4833291	T	C	0.892352	0.889097	-0.0186111	0.00394441	2.37877e-06	0.00930606	0.00889846	0.24
DBP	DA diameter	rs4835570	C	T	0.798929	0.797068	-0.0143274	0.00308102	3.31728e-06	-0.00785061	0.00688556	0.31
DBP	DA diameter	rs4835948	T	C	0.532376	0.533445	-0.0143048	0.00249009	9.21703e-09	-0.0122563	0.00555777	0.013
DBP	DA diameter	rs488834	C	T	0.23594	0.233814	0.0174116	0.00290555	2.0681e-09	0.00881914	0.00643841	0.12
DBP	DA diameter	rs4919493	T	C	0.110367	0.112071	-0.0231288	0.0038859	2.65196e-09	0.0179597	0.00873834	0.025
DBP	DA diameter	rs4923915	C	T	0.668985	0.664103	-0.0187281	0.00261996	8.80844e-13	-0.00495236	0.0058536	0.34
DBP	DA diameter	rs4973930	A	C	0.472177	0.474725	-0.0133803	0.00247047	6.09582e-08	-0.00593166	0.00551488	0.44
DBP	DA diameter	rs504691	C	A	0.600364	0.602446	0.0152561	0.00252452	1.51288e-09	0.000923728	0.005607	0.82
DBP	DA diameter	rs507666	G	A	0.816909	0.815354	0.0207113	0.0031598	5.58639e-11	-0.00347001	0.00705108	0.7
DBP	DA diameter	rs525101	T	C	0.62444	0.629424	-0.0124148	0.00255085	1.13415e-06	-0.00324474	0.00569229	0.53
DBP	DA diameter	rs55857306	G	A	0.839062	0.837591	0.0393078	0.00332524	3.08695e-32	0.0152256	0.00738567	0.014
DBP	DA diameter	rs56206297	G	T	0.837327	0.836663	-0.0210605	0.00334089	2.90719e-10	0.00298688	0.00748693	0.58
DBP	DA diameter	rs56256623	C	A	0.814166	0.813045	0.0210109	0.00316481	3.16471e-11	-0.00132271	0.00699026	0.97
DBP	DA diameter	rs56681053	T	C	0.860257	0.858714	-0.0189988	0.00354997	8.71392e-08	0.00340189	0.00795646	0.31
DBP	DA diameter	rs57139556	A	G	0.924864	0.928576	0.025938	0.00477212	5.47407e-08	0.0123769	0.0104133	0.24
DBP	DA diameter	rs57327054	C	T	0.689485	0.69108	0.0132636	0.00267584	7.17023e-07	0.0101179	0.00594803	0.11
DBP	DA diameter	rs57823884	A	G	0.894764	0.89424	-0.020936	0.00399941	1.65292e-07	0.00158143	0.00891026	0.57
DBP	DA diameter	rs58407878	T	A	0.856656	0.85801	-0.0198877	0.0035431	1.98905e-08	-0.00623292	0.00786417	0.61
DBP	DA diameter	rs58463871	T	A	0.731003	0.73402	0.013937	0.00279012	5.88278e-07	0.00304793	0.00616068	0.37
DBP	DA diameter	rs59549190	G	A	0.660848	0.6594	0.017764	0.00261821	1.16458e-11	-0.00461193	0.00583546	0.39
DBP	DA diameter	rs597808	A	G	0.473155	0.484301	0.0383873	0.00246891	1.71155e-54	-0.0278831	0.00550822	1.6e-06
DBP	DA diameter	rs6001795	G	A	0.797987	0.797935	0.0174505	0.00306838	1.29238e-08	0.0151225	0.0068674	0.036
DBP	DA diameter	rs6026731	C	T	0.89343	0.892272	-0.0344523	0.0039792	4.81908e-18	-0.0262288	0.0088924	0.00049
DBP	DA diameter	rs604723	T	C	0.275545	0.274988	-0.0342291	0.00277107	4.82335e-35	0.00331813	0.00616256	0.45
DBP	DA diameter	rs6058086	C	T	0.855288	0.856958	0.0188879	0.0036111	1.69154e-07	0.0200526	0.00800816	0.013
DBP	DA diameter	rs60687229	T	C	0.855112	0.859624	-0.0195576	0.003562	4.00824e-08	0.0323238	0.00781517	0.00016
DBP	DA diameter	rs6089970	C	T	0.767695	0.768149	0.0161436	0.00295625	4.74232e-08	0.00756881	0.00660805	0.23
DBP	DA diameter	rs60991988	T	G	0.888411	0.894701	-0.0246853	0.0040497	1.09168e-09	-0.0471285	0.00885021	1.2e-07
DBP	DA diameter	rs61148001	C	T	0.784684	0.7888	0.0182281	0.00303349	1.86919e-09	0.00560352	0.00670862	0.52
DBP	DA diameter	rs62107917	G	A	0.831767	0.831426	-0.0193214	0.00330798	5.19903e-09	-0.00994411	0.00737161	0.14
DBP	DA diameter	rs62217514	C	T	0.256761	0.254181	-0.0189969	0.0028318	1.97065e-11	-0.0144023	0.00628393	0.015
DBP	DA diameter	rs6271	C	T	0.927472	0.925998	0.0363429	0.00470161	1.0795e-14	0.00556233	0.0105148	0.49
DBP	DA diameter	rs6460541	A	G	0.734003	0.735393	-0.0180623	0.00279944	1.10475e-10	-0.0019707	0.00620466	0.99
DBP	DA diameter	rs6479713	C	A	0.757345	0.756591	-0.0150681	0.00287114	1.53761e-07	-0.0097234	0.00637504	0.078
DBP	DA diameter	rs6487076	A	G	0.776196	0.775235	0.0162027	0.00296104	4.4543e-08	-0.00456228	0.0065642	0.56
DBP	DA diameter	rs6490019	A	G	0.379651	0.379946	-0.0160131	0.00254103	2.94543e-10	-0.00584496	0.00564213	0.38
DBP	DA diameter	rs650724	G	A	0.90794	0.907801	0.0245025	0.00426754	9.38727e-09	-0.0171382	0.00959364	0.062
DBP	DA diameter	rs6563	A	G	0.511795	0.513319	-0.0121732	0.00248099	9.27305e-07	-0.00688185	0.00552006	0.25
DBP	DA diameter	rs6565192	T	C	0.527202	0.531204	-0.0163855	0.00249168	4.83791e-11	-0.00328632	0.00554627	0.4
DBP	DA diameter	rs6585256	A	C	0.273144	0.269182	-0.0176812	0.00282846	4.07887e-10	-0.00832059	0.00625937	0.12
DBP	DA diameter	rs6594859	T	C	0.499872	0.501921	0.0114526	0.00246383	3.34814e-06	0.0158201	0.00547636	0.017
DBP	DA diameter	rs6602177	C	T	0.285887	0.287886	0.0135918	0.00288727	2.5089e-06	-0.0124109	0.00644624	0.039
DBP	DA diameter	rs66626994	G	A	0.845948	0.841782	0.0159906	0.00345409	3.66742e-06	0.00474922	0.00778855	0.7
DBP	DA diameter	rs66682451	A	G	0.723919	0.724188	0.016569	0.00274794	1.64551e-09	0.0109866	0.00612255	0.02
DBP	DA diameter	rs66887589	T	C	0.523776	0.524063	-0.0146337	0.00246825	3.05507e-09	-5.5439e-06	0.00548448	0.79
DBP	DA diameter	rs669206	A	C	0.389637	0.391376	0.0136544	0.00252604	6.46976e-08	-0.00336783	0.00562149	0.74
DBP	DA diameter	rs6708660	T	C	0.592155	0.59661	0.0169203	0.00251463	1.71405e-11	0.00351294	0.00558467	0.39
DBP	DA diameter	rs6726947	G	T	0.186548	0.182131	0.0149678	0.00319943	2.89403e-06	0.00522296	0.00708552	0.48
DBP	DA diameter	rs673791	C	G	0.379246	0.378734	-0.0174222	0.00253809	6.69529e-12	-0.0193461	0.00564353	0.00088
DBP	DA diameter	rs6770911	A	C	0.29649	0.295958	-0.0165127	0.00271623	1.20862e-09	0.00977075	0.00601655	0.11
DBP	DA diameter	rs6771928	G	A	0.854035	0.855116	-0.033316	0.0035281	3.64408e-21	-0.0421377	0.00782855	2.2e-07
DBP	DA diameter	rs6804765	A	G	0.414019	0.417023	-0.0167789	0.00249287	1.69077e-11	0.00876414	0.0055413	0.079
DBP	DA diameter	rs6923947	G	A	0.552002	0.551191	-0.0224642	0.00247581	1.15896e-19	-0.0185278	0.0055051	0.0012
DBP	DA diameter	rs6946860	A	G	0.638023	0.638579	0.0119338	0.00256685	3.3338e-06	0.0109271	0.00569632	0.054
DBP	DA diameter	rs6983488	C	A	0.62887	0.637264	0.0143676	0.00256442	2.11226e-08	-0.00367538	0.00572549	0.68
DBP	DA diameter	rs6990531	T	G	0.750459	0.758443	0.0144434	0.00288476	5.53751e-07	0.00195934	0.00635815	0.88
DBP	DA diameter	rs7031064	A	G	0.514034	0.516201	0.0131895	0.00246225	8.4822e-08	-0.00414849	0.00549479	0.4
DBP	DA diameter	rs7125487	C	G	0.278393	0.27386	-0.0149181	0.00277135	7.33165e-08	-0.00923006	0.00612602	0.21
DBP	DA diameter	rs7129204	G	C	0.883458	0.880545	-0.0259446	0.0037871	7.3573e-12	0.0239636	0.0085376	0.012
DBP	DA diameter	rs71532343	T	C	0.828091	0.826944	-0.0204433	0.00325707	3.46539e-10	-0.0222873	0.00723447	0.0069
DBP	DA diameter	rs7173751	G	A	0.560714	0.553212	-0.0156839	0.00247617	2.39291e-10	-0.0214738	0.00552886	0.0001
DBP	DA diameter	rs7199293	G	A	0.47463	0.471703	-0.013594	0.00248127	4.28917e-08	-0.00385759	0.00551586	0.7
DBP	DA diameter	rs7200432	G	A	0.701641	0.700531	0.0147752	0.00269461	4.17947e-08	0.00363145	0.005991	0.63
DBP	DA diameter	rs7217916	A	G	0.388808	0.386194	0.0145612	0.00253369	9.09035e-09	-0.00147459	0.00563365	0.75
DBP	DA diameter	rs7219904	C	T	0.693102	0.688606	-0.0133162	0.00265905	5.50629e-07	-0.00943355	0.00593787	0.1
DBP	DA diameter	rs7258382	T	C	0.834421	0.834405	0.019307	0.0033143	5.7044e-09	0.00890655	0.0073499	0.38
DBP	DA diameter	rs72654647	G	A	0.751503	0.752649	-0.0167804	0.00286865	4.93276e-09	0.0123927	0.00632509	0.031
DBP	DA diameter	rs72677850	G	A	0.981586	0.981215	0.0572747	0.00928244	6.82771e-10	-0.0295236	0.0207531	0.16
DBP	DA diameter	rs72774769	C	G	0.937314	0.937507	0.0257892	0.00511378	4.58352e-07	-0.0205615	0.0113478	0.039
DBP	DA diameter	rs72791566	C	T	0.984107	0.984074	0.0466907	0.0100466	3.36292e-06	0.00774933	0.0226054	0.88
DBP	DA diameter	rs72812818	G	C	0.701877	0.698644	0.0231747	0.0026819	5.58977e-18	-0.000172305	0.00599065	0.91
DBP	DA diameter	rs72824466	T	C	0.927835	0.925152	0.0248575	0.00466163	9.70133e-08	-0.0057724	0.0106181	0.86
DBP	DA diameter	rs72831095	A	G	0.764349	0.760553	-0.0142688	0.00287945	7.22222e-07	-0.00410073	0.0064504	0.62
DBP	DA diameter	rs72831343	T	G	0.857074	0.854661	0.0326703	0.00348198	6.47178e-21	0.0122717	0.00782653	0.31
DBP	DA diameter	rs72834627	G	C	0.881377	0.879251	-0.0282691	0.00377394	6.87293e-14	0.000938935	0.00851372	0.75
DBP	DA diameter	rs72842211	G	T	0.869767	0.870749	0.0182722	0.00368226	6.97212e-07	0.022863	0.00817547	0.0013
DBP	DA diameter	rs72844588	G	A	0.849626	0.846984	-0.0177732	0.00342735	2.15326e-07	-0.00129115	0.00763961	0.93
DBP	DA diameter	rs72854462	A	G	0.750532	0.749807	-0.025046	0.00284969	1.51584e-18	-0.00839676	0.00633528	0.25
DBP	DA diameter	rs72879293	G	A	0.928901	0.929188	0.0233556	0.0047818	1.03862e-06	-0.0063541	0.0106173	0.64
DBP	DA diameter	rs72936986	A	C	0.727227	0.721922	0.0188083	0.00274383	7.1561e-12	-0.00415189	0.00615445	0.44
DBP	DA diameter	rs72976751	A	T	0.859268	0.860497	-0.0172184	0.00355414	1.2692e-06	0.0286617	0.00792271	0.00035
DBP	DA diameter	rs73030276	C	T	0.730723	0.730116	0.0158215	0.00280372	1.67195e-08	0.00564078	0.00622854	0.64
DBP	DA diameter	rs73033340	A	G	0.968189	0.968396	0.0410711	0.00704475	5.54719e-09	-0.0205835	0.0155651	0.097
DBP	DA diameter	rs73046792	G	A	0.839599	0.836749	0.0171769	0.00330881	2.08983e-07	0.0160629	0.00744528	0.017
DBP	DA diameter	rs7312770	C	T	0.497239	0.499169	-0.0117212	0.00247738	2.2321e-06	-0.0106171	0.00550025	0.04
DBP	DA diameter	rs7338606	C	T	0.781884	0.784394	-0.0197392	0.00299977	4.70369e-11	-0.000595379	0.00664836	0.93
DBP	DA diameter	rs73606412	C	T	0.841059	0.841222	0.0236635	0.00339456	3.15289e-12	0.0117522	0.00750243	0.24
DBP	DA diameter	rs73618600	G	A	0.889409	0.888913	0.0193483	0.00390949	7.46141e-07	0.0167168	0.008741	0.033
DBP	DA diameter	rs7373878	G	T	0.379294	0.377641	0.0141722	0.00253981	2.40672e-08	0.00537829	0.00561715	0.37
DBP	DA diameter	rs741066	C	T	0.704323	0.701542	-0.015643	0.00268815	5.91633e-09	0.00540064	0.00598862	0.56
DBP	DA diameter	rs74138370	C	T	0.611508	0.609308	0.0122956	0.00252049	1.07072e-06	-0.000367404	0.00563603	0.86
DBP	DA diameter	rs7418057	G	A	0.497975	0.498231	0.0124409	0.00247215	4.84579e-07	0.00708718	0.00550009	0.28
DBP	DA diameter	rs74444983	T	C	0.742699	0.740881	-0.0171686	0.00281754	1.10624e-09	0.0100932	0.00630356	0.16
DBP	DA diameter	rs7453746	T	G	0.511969	0.507376	-0.0118076	0.0024585	1.56572e-06	-0.00397487	0.00548011	0.43
DBP	DA diameter	rs7500448	A	G	0.750524	0.746548	-0.0203754	0.00284689	8.25879e-13	-0.00365043	0.00635326	0.89
DBP	DA diameter	rs751984	T	C	0.881701	0.884798	0.03545	0.0038778	6.17785e-20	0.00203439	0.00853504	0.48
DBP	DA diameter	rs75531890	C	T	0.942608	0.940652	-0.0328536	0.00518522	2.36091e-10	-0.00308182	0.0117685	0.57
DBP	DA diameter	rs7604588	G	A	0.714123	0.710618	-0.0144094	0.00272249	1.20583e-07	-0.00804724	0.00607289	0.13
DBP	DA diameter	rs7612715	C	T	0.943144	0.946479	-0.0267858	0.00545803	9.22465e-07	-0.0160101	0.0119171	0.25
DBP	DA diameter	rs7613528	C	T	0.741199	0.737633	-0.0168478	0.0027893	1.54126e-09	-0.00408313	0.00622699	0.71
DBP	DA diameter	rs76438269	A	G	0.936301	0.938513	-0.0319532	0.00512054	4.37536e-10	-0.000563606	0.0114049	0.97
DBP	DA diameter	rs76631268	G	T	0.895617	0.898301	0.0189658	0.00410739	3.8859e-06	-3.5159e-05	0.00912344	0.85
DBP	DA diameter	rs76752894	G	A	0.977928	0.977484	-0.0378786	0.0082363	4.24718e-06	-0.0280955	0.0186533	0.084
DBP	DA diameter	rs7708362	T	C	0.352084	0.353019	0.013391	0.00258546	2.22786e-07	0.0076134	0.00574172	0.14
DBP	DA diameter	rs77417706	G	A	0.883396	0.883421	0.017772	0.00383754	3.63863e-06	-0.0109352	0.00859632	0.27
DBP	DA diameter	rs7744284	C	T	0.47463	0.477055	0.0140121	0.00246248	1.2698e-08	0.00510684	0.00548333	0.38
DBP	DA diameter	rs77924615	G	A	0.805761	0.803217	0.022895	0.00311678	2.05144e-13	0.0119114	0.00697297	0.024
DBP	DA diameter	rs7799613	C	G	0.399714	0.399709	0.0138293	0.00252877	4.53483e-08	-0.00281519	0.00563525	0.53
DBP	DA diameter	rs78378222	T	G	0.987947	0.987677	-0.0682379	0.0112124	1.15938e-09	-0.109234	0.0255728	2e-05
DBP	DA diameter	rs7837979	C	T	0.577243	0.576407	-0.0223219	0.002498	4.06031e-19	-0.0181961	0.00557572	0.00039
DBP	DA diameter	rs78473917	T	C	0.849143	0.850339	0.0230872	0.00346377	2.64504e-11	-0.00820643	0.00768917	0.24
DBP	DA diameter	rs78809139	G	A	0.896304	0.896256	0.019511	0.00403734	1.34798e-06	0.0132483	0.00888879	0.14
DBP	DA diameter	rs78845099	A	T	0.730384	0.724339	0.0278065	0.0027639	8.31867e-24	-0.00212481	0.0062111	0.78
DBP	DA diameter	rs7911644	C	T	0.668449	0.669748	-0.0155101	0.00262533	3.46939e-09	0.00204785	0.00582086	0.66
DBP	DA diameter	rs8081273	C	T	0.619475	0.622144	0.0151008	0.00255673	3.50212e-09	0.00735187	0.00569717	0.29
DBP	DA diameter	rs810057	T	C	0.668305	0.665534	-0.0189754	0.00260185	3.03729e-13	-0.00568156	0.00581428	0.26
DBP	DA diameter	rs8111686	G	A	0.669781	0.670311	-0.0234167	0.00262565	4.7535e-19	-0.0236555	0.00583361	6.1e-05
DBP	DA diameter	rs836179	A	G	0.631699	0.630878	-0.0203216	0.00255291	1.72362e-15	0.00837527	0.00569276	0.2
DBP	DA diameter	rs841353	G	A	0.511298	0.509296	0.0118354	0.00246561	1.58568e-06	-0.0043025	0.00546991	0.48
DBP	DA diameter	rs861583	G	A	0.590147	0.590897	-0.0122465	0.00251507	1.12087e-06	-0.0148124	0.00560019	0.011
DBP	DA diameter	rs882624	C	T	0.673555	0.666449	0.0187304	0.00260878	6.99745e-13	0.0298856	0.00581488	8.6e-07
DBP	DA diameter	rs889509	A	G	0.585221	0.582737	0.0212673	0.00252197	3.38855e-17	-0.00437895	0.00562599	0.37
DBP	DA diameter	rs891511	G	A	0.675858	0.679166	0.0238878	0.00266726	3.38598e-19	0.00513613	0.00591715	0.51
DBP	DA diameter	rs896693	G	A	0.572356	0.56911	0.0123608	0.00251265	8.68434e-07	-0.00875775	0.00559164	0.13
DBP	DA diameter	rs916880	G	A	0.0742261	0.0737272	-0.0285119	0.0047247	1.59481e-09	0.00127837	0.0104804	0.96
DBP	DA diameter	rs9296668	A	G	0.519672	0.516076	-0.0179931	0.00245807	2.48537e-13	0.00798522	0.00548976	0.05
DBP	DA diameter	rs9352694	A	G	0.608847	0.608866	-0.0181884	0.00253746	7.62847e-13	-0.00981168	0.00566764	0.1
DBP	DA diameter	rs9373363	A	G	0.743965	0.747355	0.0142197	0.00284797	5.95004e-07	0.00989225	0.00632229	0.21
DBP	DA diameter	rs939331	A	G	0.542509	0.541817	0.0120727	0.00247992	1.12686e-06	0.00420616	0.00551776	0.34
DBP	DA diameter	rs9548033	T	C	0.574674	0.572156	-0.0140532	0.00251421	2.27903e-08	-0.00511094	0.0056308	0.38
DBP	DA diameter	rs9577891	C	T	0.530437	0.531921	0.0134786	0.00246966	4.82735e-08	-0.00382223	0.00552407	0.43
DBP	DA diameter	rs9689079	A	G	0.222424	0.22019	0.0169803	0.00297123	1.09862e-08	0.0174822	0.00662051	0.013
DBP	DA diameter	rs9773022	T	C	0.545843	0.542971	-0.0141595	0.00247065	9.9872e-09	-0.000940355	0.00551065	0.82
DBP	DA diameter	rs9834975	A	T	0.558363	0.559674	-0.0149353	0.00247725	1.65158e-09	0.00322361	0.00552663	0.58
DBP	DA diameter	rs9899415	T	C	0.8256	0.829881	-0.0157675	0.003276	1.4873e-06	0.00170648	0.00732571	0.66
DBP	DA diameter	rs997988	T	A	0.602055	0.60068	-0.013852	0.0025114	3.47723e-08	0.00181111	0.00558101	0.95
DBP	DA diameter	rs999320	C	T	0.371322	0.371844	0.0123694	0.00259003	1.7909e-06	0.0138281	0.00574313	0.036
SBP	AAD	rs1000423	T	C	0.71754	0.265963	0.0178076	0.00278823	1.69745e-10	1.5892e-05	0.00013481	0.90616
SBP	AAD	rs10029530	T	A	0.65091	0.34069	-0.0190254	0.00259738	2.39715e-13	-9.4998e-05	0.00012549	0.44902
SBP	AAD	rs10048404	T	C	0.39123	0.632907	-0.0149289	0.00254738	4.61959e-09	9.2534e-05	0.00012316	0.45245
SBP	AAD	rs10081146	A	C	0.52335	0.457357	-0.0139603	0.00246751	1.5358e-08	0.00018652	0.00011932	0.118
SBP	AAD	rs10269774	A	G	0.35308	0.674054	-0.0207764	0.00263065	2.84715e-15	0.00025292	0.00012691	0.046284
SBP	AAD	rs10409243	T	C	0.57403	0.398341	-0.0153575	0.00254436	1.58264e-09	-0.00018045	0.000123	0.14235
SBP	AAD	rs1047891	A	C	0.2967	0.684185	-0.016124	0.00264597	1.1038e-09	-0.00016222	0.0001278	0.20433
SBP	AAD	rs1052486	G	A	0.46298	0.523246	0.0194526	0.00246342	2.8755e-15	-7.9931e-05	0.00011902	0.50187
SBP	AAD	rs10769253	A	G	0.18736	0.823619	-0.0239366	0.00323052	1.27069e-13	0.00014734	0.00015621	0.3456
SBP	AAD	rs10817007	G	T	0.10137	0.870908	0.022057	0.00368018	2.05643e-09	0.00032442	0.0001776	0.06775
SBP	AAD	rs10853912	T	C	0.40262	0.60101	0.0154364	0.00252003	9.05204e-10	-0.00023086	0.00012162	0.057668
SBP	AAD	rs10857147	T	A	0.11674	0.709699	0.0371231	0.00271344	1.35285e-42	0.00025646	0.00013134	0.050859
SBP	AAD	rs10883543	T	G	0.88724	0.110953	0.0310023	0.00392092	2.64746e-15	-0.0003902	0.00018998	0.039981
SBP	AAD	rs10883948	T	G	0.5262	0.497682	-0.0135428	0.00246033	3.70614e-08	0.00019057	0.00011892	0.10906
SBP	AAD	rs11070245	G	T	0.52449	0.469554	0.0165231	0.00247084	2.27832e-11	3.8023e-05	0.0001194	0.75013
SBP	AAD	rs11170386	T	C	0.28075	0.712236	-0.0169143	0.00272319	5.26389e-10	0.00023756	0.00013167	0.071191
SBP	AAD	rs11191580	C	T	0.081435	0.922159	-0.0511039	0.00460809	1.41954e-28	-0.00012577	0.00022169	0.57051
SBP	AAD	rs11214436	T	G	0.37699	0.616519	-0.0154951	0.00253839	1.03365e-09	9.3394e-05	0.00012262	0.44625
SBP	AAD	rs11527181	G	A	0.41116	0.566264	-0.0183656	0.00248933	1.61379e-13	-0.00019655	0.00012028	0.10223
SBP	AAD	rs11616710	T	C	0.10251	0.902575	0.0261928	0.00432434	1.38785e-09	0.00069125	0.00020883	0.00093254
SBP	AAD	rs11629120	C	T	0.40945	0.586775	0.0139846	0.00250806	2.46475e-08	0.00019335	0.0001214	0.11123
SBP	AAD	rs11641308	C	T	0.63212	0.345041	0.0180846	0.00261519	4.68012e-12	-0.00039818	0.00012642	0.001635
SBP	AAD	rs116734066	T	C	0.10251	0.90757	-0.0278483	0.00426472	6.59031e-11	0.00010884	0.00020612	0.59746
SBP	AAD	rs11874	A	G	0.14636	0.865002	0.026548	0.00357514	1.12437e-13	-7.6119e-05	0.00017346	0.66078
SBP	AAD	rs11874246	T	C	0.31378	0.707113	0.0168837	0.00270012	4.03327e-10	0.00050582	0.00013054	0.00010676
SBP	AAD	rs12258967	G	C	0.29385	0.701065	-0.0314431	0.00269308	1.72541e-31	-0.00014087	0.00012999	0.27852
SBP	AAD	rs1229984	C	T	0.976651	0.0265193	0.0518896	0.00825683	3.29439e-10	0.00095131	0.00038264	0.012913
SBP	AAD	rs1250259	A	T	0.75456	0.263802	-0.0188452	0.00279529	1.56728e-11	-2.0177e-05	0.00013516	0.88133
SBP	AAD	rs12656497	C	T	0.59453	0.4035	0.0317284	0.00250772	1.10947e-36	0.00021998	0.00012122	0.069557
SBP	AAD	rs12694861	A	G	0.60194	0.397963	0.0137128	0.00251134	4.75505e-08	-2.8932e-05	0.00012121	0.81135
SBP	AAD	rs12714414	C	T	0.1697	0.847553	-0.0196594	0.00356037	3.35937e-08	0.0001013	0.00017215	0.55625
SBP	AAD	rs12967060	T	C	0.2762	0.732823	0.0166789	0.00278865	2.22033e-09	0.00018643	0.00013473	0.16644
SBP	AAD	rs13016772	T	C	0.791	0.238156	0.016147	0.00289243	2.37275e-08	7.2725e-06	0.00013985	0.95853
SBP	AAD	rs13154549	G	A	0.064351	0.932192	0.0304527	0.0049085	5.50868e-10	-3.3629e-05	0.00023646	0.88691
SBP	AAD	rs13436194	G	A	0.42426	0.570708	-0.0185522	0.00248593	8.48841e-14	-4.4428e-05	0.0001201	0.71144
SBP	AAD	rs137923903	T	C	0.014237	0.986361	-0.0626464	0.0107511	5.65001e-09	-2.8431e-05	0.00052193	0.95656
SBP	AAD	rs138110118	G	T	0.12073	0.886447	-0.0239016	0.00390812	9.61305e-10	0.00040404	0.0001893	0.03281
SBP	AAD	rs1436138	G	A	0.34624	0.639593	-0.0156605	0.00257426	1.17723e-09	-3.6531e-06	0.00012433	0.97656
SBP	AAD	rs1438898	C	A	0.24943	0.749695	0.0157662	0.00284798	3.09826e-08	1.2174e-05	0.00013769	0.92955
SBP	AAD	rs144356415	G	A	0.04328	0.960593	0.0363591	0.00629046	7.47568e-09	-0.0004787	0.00030543	0.11705
SBP	AAD	rs1530558	C	T	0.17995	0.858173	-0.0226888	0.00358742	2.54317e-10	7.6195e-06	0.00017131	0.96452
SBP	AAD	rs1543270	T	C	0.44647	0.544202	-0.0158613	0.00247507	1.47239e-10	-4.3642e-05	0.00011973	0.71549
SBP	AAD	rs158172	G	A	0.21469	0.780686	-0.0174296	0.00297374	4.60034e-09	0.00031377	0.00014391	0.029234
SBP	AAD	rs1644318	C	T	0.41059	0.614523	0.0191463	0.00253852	4.62943e-14	-0.00030797	0.00012274	0.012102
SBP	AAD	rs167479	T	G	0.47779	0.52788	-0.0270206	0.00246064	4.76446e-28	-0.00012052	0.00011907	0.31146
SBP	AAD	rs17011002	G	C	0.1492	0.860512	0.0285006	0.00355146	1.01834e-15	-0.00029345	0.00017217	0.088304
SBP	AAD	rs17056301	C	T	0.26082	0.743877	0.0187683	0.00283266	3.46234e-11	-6.6299e-05	0.00013681	0.62796
SBP	AAD	rs17173238	G	A	0.28417	0.712682	0.015442	0.0027207	1.38196e-08	0.00012977	0.00013147	0.32363
SBP	AAD	rs17535443	A	G	0.27449	0.726415	-0.0216879	0.00275386	3.40528e-15	-3.2698e-05	0.0001335	0.80651
SBP	AAD	rs17677603	G	A	0.36845	0.607445	0.0179886	0.00252831	1.1227e-12	5.2661e-05	0.00012241	0.66705
SBP	AAD	rs17759661	A	C	0.49715	0.501341	0.0176359	0.00246056	7.6575e-13	-3.0689e-05	0.00011889	0.79631
SBP	AAD	rs1779240	A	G	0.76765	0.237114	-0.0189313	0.00290212	6.88907e-11	-0.00011984	0.00013989	0.39162
SBP	AAD	rs1813742	T	C	0.57289	0.41357	0.0184874	0.00249995	1.41653e-13	0.00018936	0.00012075	0.11683
SBP	AAD	rs1887320	A	G	0.45957	0.524632	0.0189434	0.00246586	1.56731e-14	0.0001173	0.00011929	0.32544
SBP	AAD	rs2004283	G	T	0.53132	0.421936	-0.0136737	0.00248987	3.98274e-08	5.8058e-05	0.00012025	0.62924
SBP	AAD	rs2004776	T	C	0.22608	0.758972	0.0199156	0.0028817	4.82004e-12	0.00014981	0.00013907	0.28137
SBP	AAD	rs2017199	A	G	0.28702	0.698601	-0.0147229	0.00269573	4.72257e-08	-3.1861e-05	0.00013023	0.80673
SBP	AAD	rs2052691	A	G	0.28132	0.712034	0.0189409	0.00271718	3.15794e-12	6.5288e-05	0.00013141	0.61931
SBP	AAD	rs2076328	T	G	0.48975	0.501445	-0.0140455	0.00246578	1.22646e-08	1.5294e-05	0.00011912	0.89784
SBP	AAD	rs2102397	C	A	0.51367	0.500825	-0.0178007	0.00246434	5.08515e-13	-0.00010087	0.00011905	0.39682
SBP	AAD	rs210630	G	A	0.50513	0.498906	-0.0155289	0.00246218	2.84905e-10	3.1109e-05	0.00011902	0.7938
SBP	AAD	rs2177843	T	C	0.14636	0.850931	0.0235752	0.00349606	1.55022e-11	-1.9203e-05	0.00016881	0.90943
SBP	AAD	rs2240980	G	C	0.31207	0.704899	0.0150024	0.00269963	2.7434e-08	-9.8511e-05	0.00013048	0.45025
SBP	AAD	rs2249105	G	A	0.36959	0.6357	-0.0180332	0.0025547	1.68259e-12	-4.0527e-05	0.00012338	0.74256
SBP	AAD	rs2274224	C	G	0.45159	0.565016	-0.0246636	0.00248225	2.92572e-23	-0.00014103	0.00011992	0.23959
SBP	AAD	rs2288276	C	G	0.89351	0.103907	0.0240395	0.0040585	3.15965e-09	-2.1757e-05	0.00019583	0.91153
SBP	AAD	rs2301597	C	T	0.56492	0.425409	-0.0230036	0.00249356	2.84728e-20	-0.00011597	0.0001205	0.33585
SBP	AAD	rs2303083	A	G	0.15718	0.805931	-0.0241753	0.00311126	7.85558e-15	-2.0835e-05	0.00015038	0.88981
SBP	AAD	rs2306526	T	C	0.53018	0.47529	-0.0157017	0.00246215	1.80563e-10	-4.2135e-05	0.00011898	0.72324
SBP	AAD	rs231708	C	G	0.70501	0.31263	-0.0147625	0.00265028	2.54694e-08	0.00011056	0.0001282	0.38845
SBP	AAD	rs2379829	C	G	0.72665	0.267803	-0.016781	0.00277666	1.50905e-09	5.5984e-05	0.00013435	0.6769
SBP	AAD	rs2423514	G	A	0.459	0.539837	-0.0171119	0.00246339	3.75215e-12	0.00014806	0.00011916	0.21404
SBP	AAD	rs2447607	T	C	0.6156	0.384362	0.0173542	0.00253771	8.01499e-12	0.00020936	0.00012265	0.087836
SBP	AAD	rs2469997	C	G	0.84567	0.185806	-0.0196041	0.00317246	6.4395e-10	-9.0032e-06	0.00015267	0.95298
SBP	AAD	rs2472299	G	A	0.72096	0.272793	-0.0216685	0.00276343	4.4772e-15	4.0379e-05	0.00013352	0.76234
SBP	AAD	rs2493296	T	C	0.14692	0.861498	0.0244079	0.00358185	9.48787e-12	0.0001638	0.00017281	0.34318
SBP	AAD	rs2627316	G	A	0.45957	0.530068	0.0193488	0.00246506	4.19934e-15	0.00013668	0.00011918	0.25147
SBP	AAD	rs262986	A	G	0.48633	0.530292	-0.0137736	0.00247683	2.68463e-08	-5.6652e-05	0.00011974	0.63614
SBP	AAD	rs2643826	T	C	0.44305	0.547897	0.0159963	0.00247743	1.07071e-10	-7.2428e-05	0.00011981	0.5455
SBP	AAD	rs268263	A	T	0.73747	0.24783	0.0301142	0.00288142	1.46097e-25	-8.8628e-06	0.00013895	0.94914
SBP	AAD	rs2721800	C	G	0.15774	0.819132	-0.01812	0.00322359	1.89929e-08	-0.00010244	0.00015504	0.5088
SBP	AAD	rs2782980	C	T	0.70444	0.279359	0.0201907	0.00274063	1.74695e-13	-0.00011319	0.00013243	0.39269
SBP	AAD	rs28667801	T	A	0.40888	0.593539	0.013983	0.0025154	2.71622e-08	0.00013573	0.00012165	0.26453
SBP	AAD	rs2892796	A	G	0.08713	0.922932	-0.0270037	0.00460015	4.3578e-09	0.00028567	0.00022316	0.20051
SBP	AAD	rs2971608	C	T	0.24203	0.780003	0.0208577	0.00297458	2.35453e-12	0.00019309	0.00014407	0.18017
SBP	AAD	rs2977334	T	G	0.5951	0.406806	0.0163764	0.00250833	6.64025e-11	0.00021356	0.00012123	0.078131
SBP	AAD	rs3184504	C	T	0.53417	0.483028	-0.0214833	0.00246058	2.53624e-18	-0.00010518	0.00011884	0.37613
SBP	AAD	rs3211995	A	G	0.15831	0.840125	-0.0199247	0.00337795	3.67269e-09	9.2118e-05	0.00016327	0.57262
SBP	AAD	rs34727427	C	T	0.2967	0.68254	0.0147803	0.00264003	2.1638e-08	5.0851e-05	0.00012769	0.69046
SBP	AAD	rs34896506	C	T	0.18109	0.821399	0.0210641	0.00322274	6.32438e-11	-0.00024418	0.00015533	0.11596
SBP	AAD	rs35021474	G	C	0.55581	0.384836	-0.0224026	0.00253642	1.0298e-18	-0.00015935	0.00012261	0.1937
SBP	AAD	rs35224044	T	C	0.59624	0.415712	0.0149764	0.00249705	2.00424e-09	-0.00010668	0.00012064	0.37653
SBP	AAD	rs35443	C	G	0.39692	0.61824	-0.0183143	0.00252474	4.05728e-13	-8.4421e-05	0.00012217	0.48958
SBP	AAD	rs35479618	A	G	0.017084	0.98272	0.0696913	0.00938642	1.13321e-13	-0.00085563	0.00045519	0.060146
SBP	AAD	rs35593046	T	G	0.2631	0.730329	-0.0163512	0.00281405	6.23258e-09	-0.00014751	0.00013578	0.2773
SBP	AAD	rs365990	G	A	0.3508	0.629738	-0.0166463	0.00254437	6.06259e-11	8.9717e-06	0.00012304	0.94187
SBP	AAD	rs3781885	T	C	0.30353	0.687071	-0.014677	0.00265395	3.20074e-08	0.00028475	0.00012827	0.026421
SBP	AAD	rs3790604	A	C	0.071754	0.926726	0.0365493	0.00471168	8.71049e-15	0.00014691	0.00022857	0.52038
SBP	AAD	rs3796205	C	G	0.35364	0.647024	-0.0172564	0.00258487	2.4608e-11	9.1611e-05	0.00012495	0.46347
SBP	AAD	rs3817581	T	C	0.49886	0.506081	0.0185236	0.0024628	5.43519e-14	7.2865e-05	0.00011903	0.54043
SBP	AAD	rs3826537	G	A	0.418	0.574189	0.0143161	0.00248513	8.38472e-09	-0.00018139	0.00012025	0.13145
SBP	AAD	rs4480845	C	T	0.61959	0.358668	-0.0199358	0.00257828	1.05995e-14	2.1839e-05	0.00012483	0.86113
SBP	AAD	rs4639796	A	G	0.16913	0.839705	0.0193279	0.0033558	8.44164e-09	-3.5835e-06	0.00016207	0.98236
SBP	AAD	rs4736135	T	C	0.73349	0.286889	-0.0169008	0.00275145	8.13341e-10	9.3431e-05	0.00013297	0.48229
SBP	AAD	rs4759062	T	C	0.30638	0.701545	-0.0152733	0.00269706	1.48929e-08	4.0158e-05	0.00013032	0.75797
SBP	AAD	rs4767332	A	C	0.57346	0.422872	0.0153792	0.00249916	7.57635e-10	0.00015856	0.00012068	0.18889
SBP	AAD	rs4835266	C	T	0.50342	0.516185	-0.0148098	0.0024997	3.13281e-09	0.00029463	0.00012088	0.014794
SBP	AAD	rs4843748	A	G	0.62073	0.334364	-0.0154899	0.00261938	3.3511e-09	0.00020658	0.00012649	0.10242
SBP	AAD	rs488834	T	C	0.7574	0.233814	-0.0168734	0.00290407	6.24342e-09	-0.00011682	0.0001403	0.40506
SBP	AAD	rs4930676	T	C	0.099089	0.89169	-0.0243253	0.0039634	8.39283e-10	-2.3323e-06	0.00019166	0.99029
SBP	AAD	rs4932373	C	A	0.3377	0.674422	0.0285221	0.00262134	1.44014e-27	-5.4263e-05	0.00012681	0.66873
SBP	AAD	rs4937515	C	G	0.61446	0.403268	-0.0202334	0.00252271	1.05667e-15	0.00059826	0.00012194	9.2908e-07
SBP	AAD	rs55857306	A	G	0.15262	0.837591	-0.0437583	0.00332337	1.39427e-39	4.4182e-05	0.00016105	0.78382
SBP	AAD	rs55925664	A	T	0.17654	0.813386	0.0256813	0.00316024	4.43938e-16	0.00011769	0.00015267	0.44078
SBP	AAD	rs55938136	G	A	0.57574	0.775206	-0.0169283	0.00293445	7.9903e-09	0.00013672	0.00014224	0.33644
SBP	AAD	rs56092448	T	C	0.10535	0.8869	0.0222382	0.00385896	8.28284e-09	0.00019909	0.00018723	0.28764
SBP	AAD	rs57301765	A	G	0.16059	0.844019	0.0246655	0.00339001	3.44772e-13	-0.00014823	0.00016332	0.3641
SBP	AAD	rs57946343	C	T	0.13155	0.84846	-0.0295296	0.00342585	6.74554e-18	-0.00018986	0.00016586	0.25234
SBP	AAD	rs6026742	A	G	0.14066	0.882343	0.0315685	0.00383307	1.78965e-16	-0.00015326	0.00018534	0.4083
SBP	AAD	rs6031400	T	C	0.1623	0.839981	0.0193023	0.00336629	9.81737e-09	0.00024174	0.00016296	0.13798
SBP	AAD	rs604723	C	T	0.72494	0.274988	0.0339376	0.00276968	1.64266e-34	3.6338e-05	0.00013401	0.78628
SBP	AAD	rs60691990	C	T	0.31378	0.657309	-0.0196751	0.00260367	4.14663e-14	6.4771e-05	0.00012575	0.60649
SBP	AAD	rs62368019	C	T	0.30979	0.711182	0.0159658	0.00271396	4.03652e-09	-2.537e-06	0.00013146	0.9846
SBP	AAD	rs62434129	T	A	0.06492	0.928904	-0.0304842	0.00478112	1.82089e-10	4.8606e-05	0.00023155	0.83373
SBP	AAD	rs62481856	A	G	0.21185	0.80244	0.0438786	0.0030902	9.56081e-46	-1.0537e-05	0.0001492	0.9437
SBP	AAD	rs6271	T	C	0.060934	0.925998	-0.0288562	0.00469938	8.23987e-10	-0.00020259	0.00022652	0.37115
SBP	AAD	rs6461992	G	A	0.923121	0.0729109	0.0355009	0.00473029	6.15809e-14	0.00019056	0.00022823	0.40374
SBP	AAD	rs6504213	C	T	0.60763	0.40817	0.01545	0.00250735	7.19676e-10	0.00013748	0.00012124	0.25684
SBP	AAD	rs6544667	T	C	0.36788	0.6187	-0.0139255	0.00253236	3.82231e-08	7.2867e-05	0.00012247	0.55185
SBP	AAD	rs6690557	G	T	0.27107	0.714876	-0.015112	0.00272795	3.03231e-08	4.3686e-05	0.0001319	0.74048
SBP	AAD	rs6732308	G	A	0.19021	0.792866	-0.0182283	0.00304623	2.18118e-09	-0.00014005	0.00014755	0.34255
SBP	AAD	rs6733889	C	T	0.62187	0.378918	-0.0150482	0.00253665	2.99034e-09	0.00034665	0.00012252	0.0046669
SBP	AAD	rs6734118	A	C	0.21298	0.781517	-0.0189561	0.00299291	2.39728e-10	-0.00010106	0.00014417	0.4833
SBP	AAD	rs6768542	A	G	0.15774	0.841641	-0.0205414	0.00339517	1.44843e-09	0.00039818	0.0001639	0.015123
SBP	AAD	rs6911827	T	C	0.46185	0.545361	0.0146853	0.00247006	2.7619e-09	0.00018335	0.0001195	0.12496
SBP	AAD	rs691830	G	A	0.46071	0.522489	0.0169409	0.00246289	6.06225e-12	-4.7603e-05	0.00011911	0.68942
SBP	AAD	rs6927823	T	C	0.37813	0.616778	-0.014216	0.00254914	2.4521e-08	4.1892e-05	0.00012342	0.7343
SBP	AAD	rs6983129	A	C	0.53075	0.47669	-0.0197987	0.00247881	1.38537e-15	-5.8313e-05	0.00011975	0.62629
SBP	AAD	rs709668	G	A	0.78645	0.203048	0.0178303	0.00307223	6.49327e-09	0.00015725	0.00014872	0.29037
SBP	AAD	rs7123754	C	T	0.34909	0.672589	-0.018002	0.00262215	6.64484e-12	-8.0525e-05	0.0001269	0.52571
SBP	AAD	rs71654213	T	C	0.36731	0.616151	-0.0171289	0.00255382	1.98733e-11	-0.00031696	0.00012336	0.01019
SBP	AAD	rs7200432	A	G	0.32175	0.700531	-0.0190742	0.00269314	1.41864e-12	2.7951e-05	0.00013017	0.82998
SBP	AAD	rs73046792	A	G	0.16572	0.836749	-0.0243641	0.00330697	1.7425e-13	-0.00018118	0.00016047	0.25886
SBP	AAD	rs73098804	A	T	0.099658	0.869843	0.0211413	0.00368759	9.87102e-09	-7.2509e-05	0.00017815	0.68401
SBP	AAD	rs73437338	C	T	0.14579	0.831813	-0.0376464	0.00330752	5.20695e-30	6.0624e-05	0.00015939	0.70369
SBP	AAD	rs73563812	T	G	0.24601	0.763846	-0.0210592	0.00290023	3.84504e-13	-0.00016902	0.00014005	0.22748
SBP	AAD	rs743395	T	C	0.42312	0.624058	0.0146125	0.00258504	1.5806e-08	-1.7116e-05	0.00012492	0.89102
SBP	AAD	rs7439366	C	T	0.2238	0.543668	0.015315	0.00246862	5.51616e-10	6.4451e-05	0.00011924	0.58883
SBP	AAD	rs74826317	G	A	0.028474	0.971986	-0.0508581	0.00743074	7.69965e-12	0.00015757	0.00035999	0.6616
SBP	AAD	rs75391241	G	A	0.070615	0.928275	0.0281575	0.00476084	3.33448e-09	0.00024573	0.00023148	0.28842
SBP	AAD	rs75989961	G	T	0.089977	0.919201	0.024792	0.0044933	3.44029e-08	0.00028383	0.00021752	0.19195
SBP	AAD	rs7753358	A	T	0.28872	0.514918	0.0144394	0.00250277	7.96549e-09	0.00023133	0.00012092	0.055731
SBP	AAD	rs7765526	G	A	0.53815	0.459747	-0.0141919	0.00249562	1.29612e-08	0.00019791	0.00012061	0.10082
SBP	AAD	rs77870048	T	C	0.04328	0.947467	0.0544511	0.00549938	4.14038e-23	0.00019802	0.00026592	0.45648
SBP	AAD	rs7798991	C	T	0.23462	0.735199	0.0157002	0.00279878	2.02881e-08	5.2016e-05	0.00013515	0.70033
SBP	AAD	rs78473917	C	T	0.14351	0.850339	-0.0190052	0.00346206	4.03237e-08	3.4045e-05	0.00016686	0.83833
SBP	AAD	rs786910	G	C	0.62927	0.409152	-0.0163348	0.00249865	6.26778e-11	0.00011166	0.00012091	0.35572
SBP	AAD	rs78744936	A	G	0.25171	0.733834	0.0162054	0.002794	6.63454e-09	7.3134e-05	0.00013522	0.58862
SBP	AAD	rs79349366	T	C	0.034738	0.967945	-0.0407555	0.00699758	5.74302e-09	-0.00023698	0.0003411	0.48721
SBP	AAD	rs7938342	A	T	0.59795	0.416403	0.0254576	0.00250027	2.40807e-24	-4.3717e-05	0.00012089	0.71763
SBP	AAD	rs79621605	C	T	0.034169	0.965016	-0.0373893	0.00680098	3.85215e-08	0.00047787	0.00032668	0.14352
SBP	AAD	rs8121509	C	T	0.45957	0.547425	-0.0156706	0.00247145	2.29132e-10	0.00015776	0.00011946	0.18664
SBP	AAD	rs891511	A	G	0.32574	0.679166	-0.0179671	0.00266603	1.59449e-11	-0.00010514	0.00012875	0.41413
SBP	AAD	rs9294987	C	T	0.48576	0.497384	0.0138564	0.00247928	2.28692e-08	-0.00013582	0.00011971	0.25654
SBP	AAD	rs9349379	G	A	0.40091	0.594483	-0.0138096	0.00250525	3.5456e-08	4.0105e-06	0.00012109	0.97358
SBP	AAD	rs9385405	C	G	0.44989	0.56262	0.022515	0.00247527	9.42791e-20	0.00013993	0.00011977	0.24269
SBP	AAD	rs9888615	C	T	0.68166	0.288861	0.0169538	0.00272346	4.81858e-10	6.2174e-05	0.00013168	0.6368
SBP	AA diameter	rs1000423	C	T	0.271186	0.265963	-0.0178076	0.00278823	1.69745e-10	-0.00550865	0.00695107	0.6
SBP	AA diameter	rs10029530	A	T	0.346073	0.34069	0.0190254	0.00259738	2.39715e-13	-0.0148899	0.00652232	0.03
SBP	AA diameter	rs10048404	C	T	0.635809	0.632907	0.0149289	0.00254738	4.61959e-09	0.00708671	0.00641682	0.52
SBP	AA diameter	rs10269774	G	A	0.676799	0.674054	0.0207764	0.00263065	2.84715e-15	-0.0246818	0.0066572	0.00055
SBP	AA diameter	rs10409243	C	T	0.402696	0.398341	0.0153575	0.00254436	1.58264e-09	-0.0132145	0.0063982	0.076
SBP	AA diameter	rs1047891	C	A	0.686709	0.684185	0.016124	0.00264597	1.1038e-09	0.00738841	0.00663594	0.49
SBP	AA diameter	rs1052486	A	G	0.52556	0.523246	-0.0194526	0.00246342	2.8755e-15	0.00854016	0.00621487	0.23
SBP	AA diameter	rs10769253	G	A	0.81775	0.823619	0.0239366	0.00323052	1.27069e-13	0.00137041	0.008035	0.76
SBP	AA diameter	rs10817007	T	G	0.870565	0.870908	-0.022057	0.00368018	2.05643e-09	0.0173796	0.00923882	0.04
SBP	AA diameter	rs10853912	C	T	0.602077	0.60101	-0.0154364	0.00252003	9.05204e-10	0.00706611	0.00633621	0.46
SBP	AA diameter	rs10857147	A	T	0.712581	0.709699	-0.0371231	0.00271344	1.35285e-42	-0.0342663	0.00684315	2e-07
SBP	AA diameter	rs10883543	G	T	0.109824	0.110953	-0.0310023	0.00392092	2.64746e-15	0.0352871	0.00993203	0.00017
SBP	AA diameter	rs10883948	G	T	0.499957	0.497682	0.0135428	0.00246033	3.70614e-08	0.00596266	0.00617305	0.4
SBP	AA diameter	rs11070245	T	G	0.471644	0.469554	-0.0165231	0.00247084	2.27832e-11	-0.0092558	0.00622953	0.15
SBP	AA diameter	rs11170386	C	T	0.706928	0.712236	0.0169143	0.00272319	5.26389e-10	-0.00352316	0.00684037	0.47
SBP	AA diameter	rs11191580	T	C	0.920207	0.922159	0.0511039	0.00460809	1.41954e-28	-0.0191941	0.0113824	0.15
SBP	AA diameter	rs11214436	G	T	0.618978	0.616519	0.0154951	0.00253839	1.03365e-09	0.0130248	0.0063947	0.11
SBP	AA diameter	rs11527181	A	G	0.574273	0.566264	0.0183656	0.00248933	1.61379e-13	-0.0116427	0.00628703	0.056
SBP	AA diameter	rs11616710	C	T	0.902936	0.902575	-0.0261928	0.00432434	1.38785e-09	0.025198	0.0108627	0.018
SBP	AA diameter	rs11629120	T	C	0.587852	0.586775	-0.0139846	0.00250806	2.46475e-08	0.00631436	0.00634009	0.25
SBP	AA diameter	rs11641308	T	C	0.349372	0.345041	-0.0180846	0.00261519	4.68012e-12	-0.00112014	0.00658444	0.96
SBP	AA diameter	rs116734066	C	T	0.906708	0.90757	0.0278483	0.00426472	6.59031e-11	0.0156206	0.0106727	0.23
SBP	AA diameter	rs11874	G	A	0.86728	0.865002	-0.026548	0.00357514	1.12437e-13	-0.0265679	0.00909883	0.0023
SBP	AA diameter	rs11874246	C	T	0.709591	0.707113	-0.0168837	0.00270012	4.03327e-10	0.00602153	0.00680616	0.29
SBP	AA diameter	rs12258967	C	G	0.703908	0.701065	0.0314431	0.00269308	1.72541e-31	0.0262007	0.00676808	3.9e-05
SBP	AA diameter	rs1229984	T	C	0.0315811	0.0265193	-0.0518896	0.00825683	3.29439e-10	0.0432754	0.0185322	0.031
SBP	AA diameter	rs1250259	T	A	0.263556	0.263802	0.0188452	0.00279529	1.56728e-11	-0.0052292	0.00703827	0.67
SBP	AA diameter	rs12656497	T	C	0.402843	0.4035	-0.0317284	0.00250772	1.10947e-36	-0.0302537	0.00627521	6.5e-07
SBP	AA diameter	rs12694861	G	A	0.402336	0.397963	-0.0137128	0.00251134	4.75505e-08	-0.0178191	0.00628154	0.019
SBP	AA diameter	rs12714414	T	C	0.846546	0.847553	0.0196594	0.00356037	3.35937e-08	0.0238161	0.00883966	0.012
SBP	AA diameter	rs12967060	C	T	0.735752	0.732823	-0.0166789	0.00278865	2.22033e-09	0.0105334	0.00702594	0.23
SBP	AA diameter	rs13016772	C	T	0.240744	0.238156	-0.016147	0.00289243	2.37275e-08	-0.0064732	0.00722672	0.24
SBP	AA diameter	rs13154549	A	G	0.930824	0.932192	-0.0304527	0.0049085	5.50868e-10	-0.00610309	0.0122103	0.78
SBP	AA diameter	rs13436194	A	G	0.570357	0.570708	0.0185522	0.00248593	8.48841e-14	0.0204126	0.00622579	0.0014
SBP	AA diameter	rs137923903	C	T	0.986138	0.986361	0.0626464	0.0107511	5.65001e-09	0.0432605	0.0270503	0.1
SBP	AA diameter	rs138110118	T	G	0.886496	0.886447	0.0239016	0.00390812	9.61305e-10	-0.000496211	0.00987016	0.86
SBP	AA diameter	rs1436138	A	G	0.63676	0.639593	0.0156605	0.00257426	1.17723e-09	0.0116357	0.00646955	0.081
SBP	AA diameter	rs1438898	A	C	0.750586	0.749695	-0.0157662	0.00284798	3.09826e-08	-0.0265793	0.00714215	0.00068
SBP	AA diameter	rs144356415	A	G	0.960085	0.960593	-0.0363591	0.00629046	7.47568e-09	0.0322623	0.0157629	0.05
SBP	AA diameter	rs1530558	T	C	0.85375	0.858173	0.0226888	0.00358742	2.54317e-10	0.00255033	0.00872891	0.74
SBP	AA diameter	rs1543270	C	T	0.54325	0.544202	0.0158613	0.00247507	1.47239e-10	-0.00193316	0.00621348	0.74
SBP	AA diameter	rs158172	A	G	0.77273	0.780686	0.0174296	0.00297374	4.60034e-09	0.00161255	0.00737144	0.79
SBP	AA diameter	rs1644318	T	C	0.611459	0.614523	-0.0191463	0.00253852	4.62943e-14	0.0384311	0.00635953	7.4e-09
SBP	AA diameter	rs167479	G	T	0.522445	0.52788	0.0270206	0.00246064	4.76446e-28	0.0078889	0.00620456	0.21
SBP	AA diameter	rs17011002	C	G	0.85925	0.860512	-0.0285006	0.00355146	1.01834e-15	0.0422956	0.0089339	5.1e-06
SBP	AA diameter	rs17056301	T	C	0.741937	0.743877	-0.0187683	0.00283266	3.46234e-11	0.0178651	0.00705292	0.016
SBP	AA diameter	rs17173238	A	G	0.714817	0.712682	-0.015442	0.0027207	1.38196e-08	-0.00229294	0.00686116	0.73
SBP	AA diameter	rs17535443	G	A	0.730478	0.726415	0.0216879	0.00275386	3.40528e-15	-0.0420538	0.00694832	2.1e-09
SBP	AA diameter	rs17677603	A	G	0.604718	0.607445	-0.0179886	0.00252831	1.1227e-12	-0.027536	0.00637008	0.0001
SBP	AA diameter	rs17759661	C	A	0.507308	0.501341	-0.0176359	0.00246056	7.6575e-13	0.0674291	0.00616744	2.7e-27
SBP	AA diameter	rs1779240	G	A	0.236564	0.237114	0.0189313	0.00290212	6.88907e-11	0.00740432	0.00729083	0.59
SBP	AA diameter	rs1813742	C	T	0.417555	0.41357	-0.0184874	0.00249995	1.41653e-13	-0.0072619	0.00627774	0.49
SBP	AA diameter	rs1887320	G	A	0.523341	0.524632	-0.0189434	0.00246586	1.56731e-14	-0.00741693	0.00620735	0.12
SBP	AA diameter	rs1925148	A	G	0.435736	0.439728	0.0139708	0.00248034	1.77645e-08	-0.0324911	0.00624931	3.4e-07
SBP	AA diameter	rs2004283	T	G	0.420207	0.421936	0.0136737	0.00248987	3.98274e-08	-0.0193609	0.00625904	0.0034
SBP	AA diameter	rs2004776	C	T	0.755077	0.758972	-0.0199156	0.0028817	4.82004e-12	-0.0260342	0.00719473	0.0012
SBP	AA diameter	rs2017199	G	A	0.701777	0.698601	0.0147229	0.00269573	4.72257e-08	-0.0178516	0.00681533	0.051
SBP	AA diameter	rs2052691	G	A	0.714759	0.712034	-0.0189409	0.00271718	3.15794e-12	-0.0102036	0.0068546	0.11
SBP	AA diameter	rs2076328	G	T	0.505492	0.501445	0.0140455	0.00246578	1.22646e-08	0.00374642	0.00616514	0.45
SBP	AA diameter	rs2102397	A	C	0.505585	0.500825	0.0178007	0.00246434	5.08515e-13	0.0015361	0.00622073	0.81
SBP	AA diameter	rs210630	A	G	0.499478	0.498906	0.0155289	0.00246218	2.84905e-10	0.00891438	0.00620162	0.28
SBP	AA diameter	rs2177843	C	T	0.84901	0.850931	-0.0235752	0.00349606	1.55022e-11	-0.016708	0.00868081	0.057
SBP	AA diameter	rs2240980	C	G	0.706104	0.704899	-0.0150024	0.00269963	2.7434e-08	-0.00107802	0.00680333	0.93
SBP	AA diameter	rs2249105	A	G	0.632695	0.6357	0.0180332	0.0025547	1.68259e-12	-0.00394124	0.00637104	0.58
SBP	AA diameter	rs2274224	G	C	0.56187	0.565016	0.0246636	0.00248225	2.92572e-23	-0.00887408	0.00621714	0.19
SBP	AA diameter	rs2288276	G	C	0.107459	0.103907	-0.0240395	0.0040585	3.15965e-09	-0.0310285	0.0100057	0.0028
SBP	AA diameter	rs2301597	T	C	0.427663	0.425409	0.0230036	0.00249356	2.84728e-20	-0.00323006	0.00625473	0.27
SBP	AA diameter	rs2303083	G	A	0.804912	0.805931	0.0241753	0.00311126	7.85558e-15	-0.0095018	0.00779983	0.18
SBP	AA diameter	rs2306526	C	T	0.481531	0.47529	0.0157017	0.00246215	1.80563e-10	0.00251708	0.00618836	0.73
SBP	AA diameter	rs231708	G	C	0.313997	0.31263	0.0147625	0.00265028	2.54694e-08	-0.00261686	0.00666164	0.68
SBP	AA diameter	rs2379829	G	C	0.274098	0.267803	0.016781	0.00277666	1.50905e-09	0.0206465	0.00694626	0.0039
SBP	AA diameter	rs2423514	A	G	0.540091	0.539837	0.0171119	0.00246339	3.75215e-12	-0.0175579	0.00621522	0.0019
SBP	AA diameter	rs2447607	C	T	0.390154	0.384362	-0.0173542	0.00253771	8.01499e-12	0.00250738	0.00633579	0.62
SBP	AA diameter	rs2469997	G	C	0.184473	0.185806	0.0196041	0.00317246	6.4395e-10	-0.013116	0.00795767	0.33
SBP	AA diameter	rs2472299	A	G	0.274254	0.272793	0.0216685	0.00276343	4.4772e-15	0.0171451	0.00695646	0.016
SBP	AA diameter	rs2493296	C	T	0.862953	0.861498	-0.0244079	0.00358185	9.48787e-12	-0.0164808	0.00898319	0.33
SBP	AA diameter	rs2627316	A	G	0.538058	0.530068	-0.0193488	0.00246506	4.19934e-15	-0.0258481	0.00623506	0.00013
SBP	AA diameter	rs262986	G	A	0.5273	0.530292	0.0137736	0.00247683	2.68463e-08	0.00186994	0.00618467	0.72
SBP	AA diameter	rs2643826	C	T	0.544423	0.547897	-0.0159963	0.00247743	1.07071e-10	-0.0147853	0.00620436	0.055
SBP	AA diameter	rs268263	T	A	0.247871	0.24783	-0.0301142	0.00288142	1.46097e-25	0.00657987	0.0072199	0.4
SBP	AA diameter	rs2721800	G	C	0.81988	0.819132	0.01812	0.00322359	1.89929e-08	0.00607728	0.00807815	0.37
SBP	AA diameter	rs2782980	T	C	0.278883	0.279359	-0.0201907	0.00274063	1.74695e-13	-0.0226004	0.00689234	0.0015
SBP	AA diameter	rs28667801	A	T	0.590115	0.593539	-0.013983	0.0025154	2.71622e-08	-0.00627035	0.00630346	0.32
SBP	AA diameter	rs2892796	G	A	0.922519	0.922932	0.0270037	0.00460015	4.3578e-09	-0.00823202	0.0115237	0.45
SBP	AA diameter	rs2971608	T	C	0.782521	0.780003	-0.0208577	0.00297458	2.35453e-12	-0.00575896	0.007535	0.52
SBP	AA diameter	rs2977334	G	T	0.411552	0.406806	-0.0163764	0.00250833	6.64025e-11	-0.0115528	0.00628054	0.084
SBP	AA diameter	rs3184504	T	C	0.471714	0.483028	0.0214833	0.00246058	2.53624e-18	0.0174401	0.0061964	0.0042
SBP	AA diameter	rs3211995	G	A	0.836761	0.840125	0.0199247	0.00337795	3.67269e-09	0.0044675	0.00843404	0.6
SBP	AA diameter	rs34727427	T	C	0.683581	0.68254	-0.0147803	0.00264003	2.1638e-08	-0.00980213	0.00661605	0.31
SBP	AA diameter	rs34896506	T	C	0.818925	0.821399	-0.0210641	0.00322274	6.32438e-11	-0.0208078	0.00799124	0.022
SBP	AA diameter	rs35021474	C	G	0.391237	0.384836	0.0224026	0.00253642	1.0298e-18	0.0125322	0.00637843	0.051
SBP	AA diameter	rs35224044	C	T	0.423304	0.415712	-0.0149764	0.00249705	2.00424e-09	-0.00177563	0.0062736	0.34
SBP	AA diameter	rs35443	G	C	0.613118	0.61824	0.0183143	0.00252474	4.05728e-13	0.00420496	0.00633508	0.45
SBP	AA diameter	rs35479618	G	A	0.982039	0.98272	-0.0696913	0.00938642	1.13321e-13	-0.0621793	0.022968	0.0046
SBP	AA diameter	rs35593046	G	T	0.730779	0.730329	0.0163512	0.00281405	6.23258e-09	0.0073098	0.00703283	0.36
SBP	AA diameter	rs365990	A	G	0.630757	0.629738	0.0166463	0.00254437	6.06259e-11	0.0312075	0.00639861	1.8e-05
SBP	AA diameter	rs3781885	C	T	0.696578	0.687071	0.014677	0.00265395	3.20074e-08	0.00358418	0.00674279	0.55
SBP	AA diameter	rs3790604	C	A	0.925464	0.926726	-0.0365493	0.00471168	8.71049e-15	-0.014358	0.0117273	0.31
SBP	AA diameter	rs3796205	G	C	0.647434	0.647024	0.0172564	0.00258487	2.4608e-11	0.0122308	0.00642312	0.14
SBP	AA diameter	rs3817581	C	T	0.508328	0.506081	-0.0185236	0.0024628	5.43519e-14	-0.025696	0.0061641	0.0014
SBP	AA diameter	rs3826537	A	G	0.575873	0.574189	-0.0143161	0.00248513	8.38472e-09	0.00920794	0.00621948	0.075
SBP	AA diameter	rs4480845	T	C	0.361877	0.358668	0.0199358	0.00257828	1.05995e-14	0.0259633	0.00647866	0.0001
SBP	AA diameter	rs4639796	G	A	0.837636	0.839705	-0.0193279	0.0033558	8.44164e-09	0.00443929	0.00838169	0.48
SBP	AA diameter	rs4736135	C	T	0.287849	0.286889	0.0169008	0.00275145	8.13341e-10	-0.0275493	0.00691919	0.00017
SBP	AA diameter	rs4759062	C	T	0.700205	0.701545	0.0152733	0.00269706	1.48929e-08	0.0208074	0.00679743	0.0083
SBP	AA diameter	rs4767332	C	A	0.424785	0.422872	-0.0153792	0.00249916	7.57635e-10	0.00756843	0.00627326	0.34
SBP	AA diameter	rs4835266	T	C	0.511313	0.516185	0.0148098	0.0024997	3.13281e-09	-0.03041	0.00628695	4.3e-06
SBP	AA diameter	rs4843748	G	A	0.332157	0.334364	0.0154899	0.00261938	3.3511e-09	0.00088955	0.00659793	0.87
SBP	AA diameter	rs488834	C	T	0.236548	0.233814	0.0168734	0.00290407	6.24342e-09	0.00972591	0.00724202	0.3
SBP	AA diameter	rs4930676	C	T	0.888261	0.89169	0.0243253	0.0039634	8.39283e-10	0.00390813	0.00983267	0.89
SBP	AA diameter	rs4932373	A	C	0.679513	0.674422	-0.0285221	0.00262134	1.44014e-27	0.00784753	0.00664785	0.18
SBP	AA diameter	rs4937515	G	C	0.397479	0.403268	0.0202334	0.00252271	1.05667e-15	-0.0397318	0.00636766	3.2e-09
SBP	AA diameter	rs55857306	G	A	0.838892	0.837591	0.0437583	0.00332337	1.39427e-39	0.0308338	0.00830543	0.00059
SBP	AA diameter	rs55925664	T	A	0.813804	0.813386	-0.0256813	0.00316024	4.43938e-16	0.00973393	0.00792507	0.4
SBP	AA diameter	rs55938136	A	G	0.782582	0.775206	0.0169283	0.00293445	7.9903e-09	-0.00623485	0.00747784	0.37
SBP	AA diameter	rs56092448	C	T	0.889595	0.8869	-0.0222382	0.00385896	8.28284e-09	0.00173576	0.00986222	0.43
SBP	AA diameter	rs57301765	G	A	0.840776	0.844019	-0.0246655	0.00339001	3.44772e-13	0.00119965	0.00840331	0.82
SBP	AA diameter	rs57946343	T	C	0.85069	0.84846	0.0295296	0.00342585	6.74554e-18	0.0174474	0.00869958	0.11
SBP	AA diameter	rs6026742	G	A	0.882665	0.882343	-0.0315685	0.00383307	1.78965e-16	-0.0307548	0.00965084	0.00045
SBP	AA diameter	rs6031400	C	T	0.840262	0.839981	-0.0193023	0.00336629	9.81737e-09	-0.0225021	0.00848854	0.034
SBP	AA diameter	rs604723	T	C	0.275795	0.274988	-0.0339376	0.00276968	1.64266e-34	-0.00509207	0.00696061	0.75
SBP	AA diameter	rs60691990	T	C	0.663264	0.657309	0.0196751	0.00260367	4.14663e-14	0.0231763	0.00657116	0.002
SBP	AA diameter	rs62368019	T	C	0.712375	0.711182	-0.0159658	0.00271396	4.03652e-09	-0.00864838	0.00681665	0.061
SBP	AA diameter	rs62434129	A	T	0.925708	0.928904	0.0304842	0.00478112	1.82089e-10	0.0110379	0.0118269	0.25
SBP	AA diameter	rs62481856	G	A	0.801895	0.80244	-0.0438786	0.0030902	9.56081e-46	-0.00485237	0.00772972	0.53
SBP	AA diameter	rs6271	C	T	0.928064	0.925998	0.0288562	0.00469938	8.23987e-10	4.83926e-05	0.0119224	0.76
SBP	AA diameter	rs6461992	A	G	0.0733964	0.0729109	-0.0355009	0.00473029	6.15809e-14	-0.0150775	0.011844	0.25
SBP	AA diameter	rs6504213	T	C	0.40608	0.40817	-0.01545	0.00250735	7.19676e-10	-0.00421579	0.00629005	0.56
SBP	AA diameter	rs6544667	C	T	0.61576	0.6187	0.0139255	0.00253236	3.82231e-08	-0.00345091	0.00634633	0.81
SBP	AA diameter	rs6690557	T	G	0.714803	0.714876	0.015112	0.00272795	3.03231e-08	-0.00242893	0.00681313	0.68
SBP	AA diameter	rs6732308	A	G	0.787414	0.792866	0.0182283	0.00304623	2.18118e-09	0.00683682	0.00759936	0.35
SBP	AA diameter	rs6733889	T	C	0.380229	0.378918	0.0150482	0.00253665	2.99034e-09	0.0039531	0.00634871	0.43
SBP	AA diameter	rs6734118	C	A	0.771302	0.781517	0.0189561	0.00299291	2.39728e-10	-0.00235799	0.00739078	0.16
SBP	AA diameter	rs6768542	G	A	0.839466	0.841641	0.0205414	0.00339517	1.44843e-09	-0.0718749	0.00844026	5.6e-16
SBP	AA diameter	rs6911827	C	T	0.539332	0.545361	-0.0146853	0.00247006	2.7619e-09	-0.0194034	0.00622486	0.0019
SBP	AA diameter	rs691830	A	G	0.521875	0.522489	-0.0169409	0.00246289	6.06225e-12	0.00634206	0.00621579	0.36
SBP	AA diameter	rs6983129	C	A	0.478089	0.47669	0.0197987	0.00247881	1.38537e-15	0.0283066	0.00623981	1.1e-05
SBP	AA diameter	rs709668	A	G	0.206247	0.203048	-0.0178303	0.00307223	6.49327e-09	-0.0210537	0.00768509	0.0036
SBP	AA diameter	rs7123754	T	C	0.669684	0.672589	0.018002	0.00262215	6.64484e-12	-0.00885233	0.00658028	0.19
SBP	AA diameter	rs71654213	C	T	0.622692	0.616151	0.0171289	0.00255382	1.98733e-11	0.0148858	0.00640111	0.057
SBP	AA diameter	rs7200432	G	A	0.701023	0.700531	0.0190742	0.00269314	1.41864e-12	0.00818963	0.0067622	0.24
SBP	AA diameter	rs73046792	G	A	0.839381	0.836749	0.0243641	0.00330697	1.7425e-13	0.0228448	0.00841776	0.011
SBP	AA diameter	rs73098804	T	A	0.867579	0.869843	-0.0211413	0.00368759	9.87102e-09	0.00729559	0.00917123	0.5
SBP	AA diameter	rs73437338	T	C	0.828618	0.831813	0.0376464	0.00330752	5.20695e-30	-0.0367485	0.00821522	4.4e-05
SBP	AA diameter	rs73563812	G	T	0.764116	0.763846	0.0210592	0.00290023	3.84504e-13	0.0190512	0.00725368	0.014
SBP	AA diameter	rs743395	C	T	0.626997	0.624058	-0.0146125	0.00258504	1.5806e-08	0.00596014	0.00645538	0.48
SBP	AA diameter	rs7439366	T	C	0.542448	0.543668	-0.015315	0.00246862	5.51616e-10	-0.00548764	0.00621871	0.21
SBP	AA diameter	rs74826317	A	G	0.972115	0.971986	0.0508581	0.00743074	7.69965e-12	0.0243032	0.0187685	0.31
SBP	AA diameter	rs75391241	A	G	0.929054	0.928275	-0.0281575	0.00476084	3.33448e-09	0.0199083	0.0121397	0.29
SBP	AA diameter	rs75989961	T	G	0.919884	0.919201	-0.024792	0.0044933	3.44029e-08	-0.00935667	0.0113916	0.6
SBP	AA diameter	rs7753358	T	A	0.513723	0.514918	-0.0144394	0.00250277	7.96549e-09	-0.0203937	0.00629184	0.0013
SBP	AA diameter	rs7765526	A	G	0.464982	0.459747	0.0141919	0.00249562	1.29612e-08	0.00351971	0.00626136	0.56
SBP	AA diameter	rs77870048	C	T	0.948971	0.947467	-0.0544511	0.00549938	4.14038e-23	0.182543	0.0140519	2.8e-32
SBP	AA diameter	rs7798991	T	C	0.732837	0.735199	-0.0157002	0.00279878	2.02881e-08	0.00379731	0.00699952	0.41
SBP	AA diameter	rs78473917	T	C	0.849659	0.850339	0.0190052	0.00346206	4.03237e-08	0.0010964	0.00869185	0.74
SBP	AA diameter	rs786910	C	G	0.405839	0.409152	0.0163348	0.00249865	6.26778e-11	-0.0103589	0.00625051	0.15
SBP	AA diameter	rs78744936	G	A	0.741179	0.733834	-0.0162054	0.002794	6.63454e-09	0.0127582	0.00709544	0.12
SBP	AA diameter	rs79349366	C	T	0.969661	0.967945	0.0407555	0.00699758	5.74302e-09	-0.0134178	0.0181455	0.88
SBP	AA diameter	rs7938342	T	A	0.419486	0.416403	-0.0254576	0.00250027	2.40807e-24	-0.00787775	0.00626458	0.42
SBP	AA diameter	rs79621605	T	C	0.96584	0.965016	0.0373893	0.00680098	3.85215e-08	-0.000916593	0.0173016	0.95
SBP	AA diameter	rs8121509	T	C	0.549271	0.547425	0.0156706	0.00247145	2.29132e-10	0.000978816	0.00622061	0.67
SBP	AA diameter	rs891511	G	A	0.676199	0.679166	0.0179671	0.00266603	1.59449e-11	-0.00232766	0.00667823	0.38
SBP	AA diameter	rs9294987	T	C	0.503358	0.497384	-0.0138564	0.00247928	2.28692e-08	0.0213368	0.00625403	0.00033
SBP	AA diameter	rs9349379	A	G	0.593813	0.594483	0.0138096	0.00250525	3.5456e-08	-0.0040922	0.00631953	0.2
SBP	AA diameter	rs9385405	G	C	0.56393	0.56262	-0.022515	0.00247527	9.42791e-20	-0.0196294	0.00623591	0.0018
SBP	AA diameter	rs9476307	A	G	0.595565	0.589496	0.0144025	0.00250325	8.74887e-09	-0.0131679	0.00630498	0.018
SBP	AA diameter	rs9888615	T	C	0.290154	0.288861	-0.0169538	0.00272346	4.81858e-10	-0.000321446	0.00680386	0.45
SBP	DA diameter	rs1000423	C	T	0.271156	0.265963	-0.0178076	0.00278823	1.69745e-10	-0.00927348	0.00615518	0.18
SBP	DA diameter	rs10029530	A	T	0.34602	0.34069	0.0190254	0.00259738	2.39715e-13	-0.0140177	0.00576944	0.012
SBP	DA diameter	rs10048404	C	T	0.636263	0.632907	0.0149289	0.00254738	4.61959e-09	0.00413425	0.00568286	0.44
SBP	DA diameter	rs10269774	G	A	0.677488	0.674054	0.0207764	0.00263065	2.84715e-15	-0.0172789	0.0058974	0.01
SBP	DA diameter	rs10409243	C	T	0.402903	0.398341	0.0153575	0.00254436	1.58264e-09	-0.0025508	0.00565645	0.38
SBP	DA diameter	rs1047891	C	A	0.686505	0.684185	0.016124	0.00264597	1.1038e-09	-0.0116289	0.00588303	0.063
SBP	DA diameter	rs1052486	A	G	0.525688	0.523246	-0.0194526	0.00246342	2.8755e-15	0.0195593	0.00549175	0.00056
SBP	DA diameter	rs10769253	G	A	0.818486	0.823619	0.0239366	0.00323052	1.27069e-13	-0.00204093	0.00712904	0.65
SBP	DA diameter	rs10817007	T	G	0.870568	0.870908	-0.022057	0.00368018	2.05643e-09	0.00814768	0.00817995	0.32
SBP	DA diameter	rs10853912	C	T	0.602552	0.60101	-0.0154364	0.00252003	9.05204e-10	-0.00639291	0.00560223	0.16
SBP	DA diameter	rs10857147	A	T	0.712484	0.709699	-0.0371231	0.00271344	1.35285e-42	-0.0333803	0.00605954	1.9e-07
SBP	DA diameter	rs10883543	G	T	0.109353	0.110953	-0.0310023	0.00392092	2.64746e-15	0.0195892	0.00881441	0.019
SBP	DA diameter	rs10883948	G	T	0.50021	0.497682	0.0135428	0.00246033	3.70614e-08	0.00682353	0.00547172	0.19
SBP	DA diameter	rs11070245	T	G	0.472032	0.469554	-0.0165231	0.00247084	2.27832e-11	0.000916926	0.00550546	0.97
SBP	DA diameter	rs11170386	C	T	0.706462	0.712236	0.0169143	0.00272319	5.26389e-10	-0.0134114	0.00605682	0.026
SBP	DA diameter	rs11191580	T	C	0.919787	0.922159	0.0511039	0.00460809	1.41954e-28	-0.0152049	0.0100652	0.065
SBP	DA diameter	rs11214436	G	T	0.618369	0.616519	0.0154951	0.00253839	1.03365e-09	-0.000173364	0.00565733	0.88
SBP	DA diameter	rs11527181	A	G	0.575008	0.566264	0.0183656	0.00248933	1.61379e-13	-0.0106878	0.00556671	0.054
SBP	DA diameter	rs11616710	C	T	0.903067	0.902575	-0.0261928	0.00432434	1.38785e-09	-0.00114979	0.00961863	0.77
SBP	DA diameter	rs11629120	T	C	0.587208	0.586775	-0.0139846	0.00250806	2.46475e-08	-0.00683925	0.00560168	0.21
SBP	DA diameter	rs11641308	T	C	0.34881	0.345041	-0.0180846	0.00261519	4.68012e-12	0.0229192	0.00583676	5.9e-05
SBP	DA diameter	rs116734066	C	T	0.906701	0.90757	0.0278483	0.00426472	6.59031e-11	0.00496204	0.00946448	0.33
SBP	DA diameter	rs11874	G	A	0.867283	0.865002	-0.026548	0.00357514	1.12437e-13	-0.011277	0.00806397	0.091
SBP	DA diameter	rs11874246	C	T	0.710024	0.707113	-0.0168837	0.00270012	4.03327e-10	-0.000491218	0.00602689	0.83
SBP	DA diameter	rs12258967	C	G	0.70447	0.701065	0.0314431	0.00269308	1.72541e-31	0.00349971	0.00599642	0.46
SBP	DA diameter	rs1229984	T	C	0.0312185	0.0265193	-0.0518896	0.00825683	3.29439e-10	-0.0150966	0.0164734	0.53
SBP	DA diameter	rs1250259	T	A	0.264318	0.263802	0.0188452	0.00279529	1.56728e-11	0.00396201	0.00623242	0.46
SBP	DA diameter	rs12656497	T	C	0.403233	0.4035	-0.0317284	0.00250772	1.10947e-36	-0.0188439	0.00557988	0.00033
SBP	DA diameter	rs12694861	G	A	0.401784	0.397963	-0.0137128	0.00251134	4.75505e-08	-0.0121205	0.0055652	0.021
SBP	DA diameter	rs12714414	T	C	0.846343	0.847553	0.0196594	0.00356037	3.35937e-08	0.0264719	0.00782839	0.00069
SBP	DA diameter	rs12967060	C	T	0.736612	0.732823	-0.0166789	0.00278865	2.22033e-09	0.0223556	0.00622603	0.00047
SBP	DA diameter	rs13016772	C	T	0.241073	0.238156	-0.016147	0.00289243	2.37275e-08	-0.00450659	0.00640085	0.45
SBP	DA diameter	rs13154549	A	G	0.930855	0.932192	-0.0304527	0.0049085	5.50868e-10	-0.0114535	0.0108498	0.19
SBP	DA diameter	rs13436194	A	G	0.570748	0.570708	0.0185522	0.00248593	8.48841e-14	-0.00280969	0.00553873	0.54
SBP	DA diameter	rs137923903	C	T	0.98597	0.986361	0.0626464	0.0107511	5.65001e-09	0.0231124	0.0237403	0.19
SBP	DA diameter	rs138110118	T	G	0.886629	0.886447	0.0239016	0.00390812	9.61305e-10	-0.00826222	0.00874404	0.45
SBP	DA diameter	rs1436138	A	G	0.636863	0.639593	0.0156605	0.00257426	1.17723e-09	0.00729727	0.00573707	0.13
SBP	DA diameter	rs1438898	A	C	0.750446	0.749695	-0.0157662	0.00284798	3.09826e-08	-0.00848177	0.0063338	0.24
SBP	DA diameter	rs144356415	A	G	0.959872	0.960593	-0.0363591	0.00629046	7.47568e-09	0.0780947	0.0139076	4.4e-08
SBP	DA diameter	rs1530558	T	C	0.854314	0.858173	0.0226888	0.00358742	2.54317e-10	-0.00306289	0.00774783	0.72
SBP	DA diameter	rs1543270	C	T	0.54444	0.544202	0.0158613	0.00247507	1.47239e-10	0.00510589	0.0055073	0.38
SBP	DA diameter	rs158172	A	G	0.77312	0.780686	0.0174296	0.00297374	4.60034e-09	-0.00897986	0.00654928	0.085
SBP	DA diameter	rs1644318	T	C	0.610427	0.614523	-0.0191463	0.00253852	4.62943e-14	0.00213609	0.00564651	0.7
SBP	DA diameter	rs167479	G	T	0.52274	0.52788	0.0270206	0.00246064	4.76446e-28	-0.00447366	0.00548005	0.4
SBP	DA diameter	rs17011002	C	G	0.859353	0.860512	-0.0285006	0.00355146	1.01834e-15	0.028612	0.00792349	0.00034
SBP	DA diameter	rs17056301	T	C	0.742085	0.743877	-0.0187683	0.00283266	3.46234e-11	0.0178636	0.0062683	0.0032
SBP	DA diameter	rs17173238	A	G	0.714795	0.712682	-0.015442	0.0027207	1.38196e-08	-0.00603134	0.0060819	0.23
SBP	DA diameter	rs17535443	G	A	0.730434	0.726415	0.0216879	0.00275386	3.40528e-15	0.0108928	0.00616629	0.17
SBP	DA diameter	rs17677603	A	G	0.60467	0.607445	-0.0179886	0.00252831	1.1227e-12	-0.0148027	0.00565446	0.0054
SBP	DA diameter	rs17759661	C	A	0.506726	0.501341	-0.0176359	0.00246056	7.6575e-13	0.0147175	0.00546233	0.0029
SBP	DA diameter	rs1779240	G	A	0.236447	0.237114	0.0189313	0.00290212	6.88907e-11	-0.00560396	0.00645637	0.34
SBP	DA diameter	rs1813742	C	T	0.418609	0.41357	-0.0184874	0.00249995	1.41653e-13	-0.0114188	0.00556287	0.074
SBP	DA diameter	rs1887320	G	A	0.524102	0.524632	-0.0189434	0.00246586	1.56731e-14	-0.00905501	0.00549851	0.22
SBP	DA diameter	rs1925148	A	G	0.435886	0.439728	0.0139708	0.00248034	1.77645e-08	-0.0176061	0.00552876	0.00037
SBP	DA diameter	rs2004283	T	G	0.420434	0.421936	0.0136737	0.00248987	3.98274e-08	-0.00276457	0.00555122	0.8
SBP	DA diameter	rs2004776	C	T	0.755251	0.758972	-0.0199156	0.0028817	4.82004e-12	-0.00952679	0.00638894	0.12
SBP	DA diameter	rs2017199	G	A	0.702261	0.698601	0.0147229	0.00269573	4.72257e-08	-0.010492	0.00602554	0.19
SBP	DA diameter	rs2052691	G	A	0.71404	0.712034	-0.0189409	0.00271718	3.15794e-12	0.0154812	0.00606712	0.021
SBP	DA diameter	rs2076328	G	T	0.505263	0.501445	0.0140455	0.00246578	1.22646e-08	0.00414083	0.00548163	0.2
SBP	DA diameter	rs2102397	A	C	0.506599	0.500825	0.0178007	0.00246434	5.08515e-13	0.0126866	0.00550733	0.011
SBP	DA diameter	rs210630	A	G	0.499814	0.498906	0.0155289	0.00246218	2.84905e-10	-0.00230536	0.00548641	0.32
SBP	DA diameter	rs2177843	C	T	0.849121	0.850931	-0.0235752	0.00349606	1.55022e-11	-0.0209831	0.00769276	0.004
SBP	DA diameter	rs2240980	C	G	0.706202	0.704899	-0.0150024	0.00269963	2.7434e-08	-0.000323308	0.00600928	1
SBP	DA diameter	rs2249105	A	G	0.633554	0.6357	0.0180332	0.0025547	1.68259e-12	-0.000934596	0.00564767	0.93
SBP	DA diameter	rs2274224	G	C	0.561593	0.565016	0.0246636	0.00248225	2.92572e-23	-0.0269568	0.00550267	2.6e-06
SBP	DA diameter	rs2288276	G	C	0.107105	0.103907	-0.0240395	0.0040585	3.15965e-09	-0.00262408	0.00888096	0.98
SBP	DA diameter	rs2301597	T	C	0.427461	0.425409	0.0230036	0.00249356	2.84728e-20	-0.00409578	0.00554021	0.31
SBP	DA diameter	rs2303083	G	A	0.8051	0.805931	0.0241753	0.00311126	7.85558e-15	0.00375029	0.00691603	0.76
SBP	DA diameter	rs2306526	C	T	0.481055	0.47529	0.0157017	0.00246215	1.80563e-10	-0.00345139	0.00548663	0.51
SBP	DA diameter	rs231708	G	C	0.313672	0.31263	0.0147625	0.00265028	2.54694e-08	-0.0102001	0.00590227	0.13
SBP	DA diameter	rs2379829	G	C	0.274252	0.267803	0.016781	0.00277666	1.50905e-09	-0.00819603	0.00615931	0.11
SBP	DA diameter	rs2423514	A	G	0.540418	0.539837	0.0171119	0.00246339	3.75215e-12	-0.00357733	0.00550485	0.36
SBP	DA diameter	rs2447607	C	T	0.391008	0.384362	-0.0173542	0.00253771	8.01499e-12	0.0087567	0.00563553	0.04
SBP	DA diameter	rs2469997	G	C	0.183972	0.185806	0.0196041	0.00317246	6.4395e-10	-0.0263915	0.00707362	0.00023
SBP	DA diameter	rs2472299	A	G	0.274403	0.272793	0.0216685	0.00276343	4.4772e-15	-0.00804964	0.0061442	0.12
SBP	DA diameter	rs2493296	C	T	0.86229	0.861498	-0.0244079	0.00358185	9.48787e-12	-0.00716635	0.00795955	0.57
SBP	DA diameter	rs2627316	A	G	0.537389	0.530068	-0.0193488	0.00246506	4.19934e-15	-0.0215496	0.00551215	0.00014
SBP	DA diameter	rs262986	G	A	0.526791	0.530292	0.0137736	0.00247683	2.68463e-08	0.00770749	0.00549939	0.17
SBP	DA diameter	rs2643826	C	T	0.543962	0.547897	-0.0159963	0.00247743	1.07071e-10	-0.020967	0.00551801	0.0013
SBP	DA diameter	rs268263	T	A	0.248188	0.24783	-0.0301142	0.00288142	1.46097e-25	0.00504444	0.00640228	0.27
SBP	DA diameter	rs2721800	G	C	0.820393	0.819132	0.01812	0.00322359	1.89929e-08	-0.00611496	0.00717599	0.51
SBP	DA diameter	rs2782980	T	C	0.279086	0.279359	-0.0201907	0.00274063	1.74695e-13	-0.0153513	0.00610098	0.012
SBP	DA diameter	rs28667801	A	T	0.590956	0.593539	-0.013983	0.0025154	2.71622e-08	-0.00770388	0.00558187	0.085
SBP	DA diameter	rs2892796	G	A	0.922537	0.922932	0.0270037	0.00460015	4.3578e-09	-0.00587196	0.0102135	0.64
SBP	DA diameter	rs2971608	T	C	0.782278	0.780003	-0.0208577	0.00297458	2.35453e-12	-0.00350225	0.00666668	0.51
SBP	DA diameter	rs2977334	G	T	0.411754	0.406806	-0.0163764	0.00250833	6.64025e-11	-0.00962428	0.00557928	0.05
SBP	DA diameter	rs3184504	T	C	0.471541	0.483028	0.0214833	0.00246058	2.53624e-18	-0.0279276	0.00549323	1.4e-06
SBP	DA diameter	rs3211995	G	A	0.836677	0.840125	0.0199247	0.00337795	3.67269e-09	0.0139894	0.00746688	0.092
SBP	DA diameter	rs34727427	T	C	0.68435	0.68254	-0.0147803	0.00264003	2.1638e-08	-0.00124131	0.00587328	0.91
SBP	DA diameter	rs34896506	T	C	0.818938	0.821399	-0.0210641	0.00322274	6.32438e-11	-0.00979273	0.00710992	0.17
SBP	DA diameter	rs35021474	C	G	0.391057	0.384836	0.0224026	0.00253642	1.0298e-18	0.0220901	0.00565019	2.5e-05
SBP	DA diameter	rs35224044	C	T	0.422497	0.415712	-0.0149764	0.00249705	2.00424e-09	-0.000805067	0.00556674	0.53
SBP	DA diameter	rs35443	G	C	0.61388	0.61824	0.0183143	0.00252474	4.05728e-13	0.0241044	0.00561686	2.9e-05
SBP	DA diameter	rs35479618	G	A	0.982199	0.98272	-0.0696913	0.00938642	1.13321e-13	-0.000194424	0.0204875	0.8
SBP	DA diameter	rs35593046	G	T	0.731414	0.730329	0.0163512	0.00281405	6.23258e-09	0.00547968	0.00626076	0.39
SBP	DA diameter	rs365990	A	G	0.631249	0.629738	0.0166463	0.00254437	6.06259e-11	0.0353792	0.00566113	1e-08
SBP	DA diameter	rs3781885	C	T	0.695671	0.687071	0.014677	0.00265395	3.20074e-08	-0.00884449	0.0059637	0.21
SBP	DA diameter	rs3790604	C	A	0.925795	0.926726	-0.0365493	0.00471168	8.71049e-15	-0.0189396	0.0104218	0.13
SBP	DA diameter	rs3796205	G	C	0.6481	0.647024	0.0172564	0.00258487	2.4608e-11	0.00344965	0.00570877	0.78
SBP	DA diameter	rs3817581	C	T	0.508646	0.506081	-0.0185236	0.0024628	5.43519e-14	0.00728509	0.00547192	0.15
SBP	DA diameter	rs3826537	A	G	0.575153	0.574189	-0.0143161	0.00248513	8.38472e-09	0.0200737	0.00550546	0.00085
SBP	DA diameter	rs4480845	T	C	0.362025	0.358668	0.0199358	0.00257828	1.05995e-14	0.0140318	0.00574159	0.016
SBP	DA diameter	rs4639796	G	A	0.83747	0.839705	-0.0193279	0.0033558	8.44164e-09	-0.00940147	0.0074389	0.18
SBP	DA diameter	rs4736135	C	T	0.286741	0.286889	0.0169008	0.00275145	8.13341e-10	-0.00153149	0.00614769	0.97
SBP	DA diameter	rs4759062	C	T	0.700347	0.701545	0.0152733	0.00269706	1.48929e-08	0.013291	0.00602451	0.035
SBP	DA diameter	rs4767332	C	A	0.425303	0.422872	-0.0153792	0.00249916	7.57635e-10	-0.00723396	0.00555482	0.19
SBP	DA diameter	rs4835266	T	C	0.511605	0.516185	0.0148098	0.0024997	3.13281e-09	-0.0166997	0.00557166	0.0023
SBP	DA diameter	rs4843748	G	A	0.332434	0.334364	0.0154899	0.00261938	3.3511e-09	0.000644661	0.00584541	0.89
SBP	DA diameter	rs488834	C	T	0.23594	0.233814	0.0168734	0.00290407	6.24342e-09	0.00881914	0.00643841	0.12
SBP	DA diameter	rs4930676	C	T	0.888308	0.89169	0.0243253	0.0039634	8.39283e-10	0.0157687	0.00872335	0.037
SBP	DA diameter	rs4932373	A	C	0.680809	0.674422	-0.0285221	0.00262134	1.44014e-27	0.0260596	0.00588897	2.3e-05
SBP	DA diameter	rs4937515	G	C	0.397013	0.403268	0.0202334	0.00252271	1.05667e-15	-0.028524	0.00564615	8.9e-07
SBP	DA diameter	rs55857306	G	A	0.839062	0.837591	0.0437583	0.00332337	1.39427e-39	0.0152256	0.00738567	0.014
SBP	DA diameter	rs55925664	T	A	0.813773	0.813386	-0.0256813	0.00316024	4.43938e-16	0.0196089	0.00701855	0.01
SBP	DA diameter	rs55938136	A	G	0.782585	0.775206	0.0169283	0.00293445	7.9903e-09	-0.0233365	0.00662502	0.0019
SBP	DA diameter	rs56092448	C	T	0.888971	0.8869	-0.0222382	0.00385896	8.28284e-09	0.0199933	0.00870002	0.022
SBP	DA diameter	rs57301765	G	A	0.84135	0.844019	-0.0246655	0.00339001	3.44772e-13	0.0773886	0.00746578	1.8e-23
SBP	DA diameter	rs57946343	T	C	0.85047	0.84846	0.0295296	0.00342585	6.74554e-18	0.0120086	0.00770463	0.31
SBP	DA diameter	rs6026742	G	A	0.882298	0.882343	-0.0315685	0.00383307	1.78965e-16	-0.0174703	0.00853346	0.01
SBP	DA diameter	rs6031400	C	T	0.839554	0.839981	-0.0193023	0.00336629	9.81737e-09	-0.0176726	0.00750904	0.1
SBP	DA diameter	rs604723	T	C	0.275545	0.274988	-0.0339376	0.00276968	1.64266e-34	0.00331813	0.00616256	0.45
SBP	DA diameter	rs60691990	T	C	0.663368	0.657309	0.0196751	0.00260367	4.14663e-14	0.0139198	0.00582688	0.034
SBP	DA diameter	rs62368019	T	C	0.71247	0.711182	-0.0159658	0.00271396	4.03652e-09	-0.00517749	0.00604807	0.43
SBP	DA diameter	rs62434129	A	T	0.925943	0.928904	0.0304842	0.00478112	1.82089e-10	0.0112999	0.0104895	0.3
SBP	DA diameter	rs62481856	G	A	0.801985	0.80244	-0.0438786	0.0030902	9.56081e-46	0.0277161	0.00685509	7.3e-05
SBP	DA diameter	rs6271	C	T	0.927472	0.925998	0.0288562	0.00469938	8.23987e-10	0.00556233	0.0105148	0.49
SBP	DA diameter	rs6461992	A	G	0.0734227	0.0729109	-0.0355009	0.00473029	6.15809e-14	0.00393788	0.010498	0.69
SBP	DA diameter	rs6504213	T	C	0.406235	0.40817	-0.01545	0.00250735	7.19676e-10	0.018923	0.00557877	0.00092
SBP	DA diameter	rs6544667	C	T	0.61529	0.6187	0.0139255	0.00253236	3.82231e-08	0.00234925	0.00561979	0.5
SBP	DA diameter	rs6690557	T	G	0.714937	0.714876	0.015112	0.00272795	3.03231e-08	-0.010029	0.00604561	0.098
SBP	DA diameter	rs6732308	A	G	0.787525	0.792866	0.0182283	0.00304623	2.18118e-09	0.00227114	0.00673578	0.85
SBP	DA diameter	rs6733889	T	C	0.380174	0.378918	0.0150482	0.00253665	2.99034e-09	0.00799562	0.00563372	0.15
SBP	DA diameter	rs6734118	C	A	0.771885	0.781517	0.0189561	0.00299291	2.39728e-10	0.00530076	0.00656101	0.91
SBP	DA diameter	rs6768542	G	A	0.83997	0.841641	0.0205414	0.00339517	1.44843e-09	-0.0369723	0.00751134	3.9e-07
SBP	DA diameter	rs6911827	C	T	0.539376	0.545361	-0.0146853	0.00247006	2.7619e-09	-0.00465381	0.00551377	0.25
SBP	DA diameter	rs691830	A	G	0.521807	0.522489	-0.0169409	0.00246289	6.06225e-12	0.00722169	0.00549275	0.4
SBP	DA diameter	rs6983129	C	A	0.477473	0.47669	0.0197987	0.00247881	1.38537e-15	0.0187381	0.00554306	0.00034
SBP	DA diameter	rs709668	A	G	0.206364	0.203048	-0.0178303	0.00307223	6.49327e-09	0.000809698	0.00682195	0.95
SBP	DA diameter	rs7123754	T	C	0.669968	0.672589	0.018002	0.00262215	6.64484e-12	0.00874163	0.00583419	0.053
SBP	DA diameter	rs71654213	C	T	0.62292	0.616151	0.0171289	0.00255382	1.98733e-11	-0.0159846	0.00567611	0.0073
SBP	DA diameter	rs7200432	G	A	0.701641	0.700531	0.0190742	0.00269314	1.41864e-12	0.00363145	0.005991	0.63
SBP	DA diameter	rs73046792	G	A	0.839599	0.836749	0.0243641	0.00330697	1.7425e-13	0.0160629	0.00744528	0.017
SBP	DA diameter	rs73098804	T	A	0.868194	0.869843	-0.0211413	0.00368759	9.87102e-09	0.0304048	0.00814872	0.00098
SBP	DA diameter	rs73437338	T	C	0.829086	0.831813	0.0376464	0.00330752	5.20695e-30	0.00477126	0.00728434	0.49
SBP	DA diameter	rs73563812	G	T	0.763834	0.763846	0.0210592	0.00290023	3.84504e-13	0.00455085	0.00644737	0.67
SBP	DA diameter	rs743395	C	T	0.627331	0.624058	-0.0146125	0.00258504	1.5806e-08	0.00817722	0.00574474	0.15
SBP	DA diameter	rs7439366	T	C	0.543099	0.543668	-0.015315	0.00246862	5.51616e-10	-0.00652828	0.00549957	0.14
SBP	DA diameter	rs74826317	A	G	0.972208	0.971986	0.0508581	0.00743074	7.69965e-12	0.0356603	0.0166116	0.041
SBP	DA diameter	rs75391241	A	G	0.929376	0.928275	-0.0281575	0.00476084	3.33448e-09	0.0192846	0.01077	0.081
SBP	DA diameter	rs75989961	T	G	0.919862	0.919201	-0.024792	0.0044933	3.44029e-08	0.00248666	0.0100754	0.4
SBP	DA diameter	rs7753358	T	A	0.513711	0.514918	-0.0144394	0.00250277	7.96549e-09	-0.0142345	0.00557211	0.014
SBP	DA diameter	rs7765526	A	G	0.465483	0.459747	0.0141919	0.00249562	1.29612e-08	0.0101387	0.00552848	0.031
SBP	DA diameter	rs77870048	C	T	0.948788	0.947467	-0.0544511	0.00549938	4.14038e-23	0.0847393	0.0124231	3.6e-10
SBP	DA diameter	rs7798991	T	C	0.732989	0.735199	-0.0157002	0.00279878	2.02881e-08	-0.0024813	0.00620672	0.92
SBP	DA diameter	rs78473917	T	C	0.849143	0.850339	0.0190052	0.00346206	4.03237e-08	-0.00820643	0.00768917	0.24
SBP	DA diameter	rs786910	C	G	0.404719	0.409152	0.0163348	0.00249865	6.26778e-11	-0.0258265	0.00555611	5.1e-06
SBP	DA diameter	rs78744936	G	A	0.740752	0.733834	-0.0162054	0.002794	6.63454e-09	4.25379e-05	0.00628921	0.87
SBP	DA diameter	rs79349366	C	T	0.969658	0.967945	0.0407555	0.00699758	5.74302e-09	0.0155298	0.0160774	0.42
SBP	DA diameter	rs7938342	T	A	0.419888	0.416403	-0.0254576	0.00250027	2.40807e-24	-0.019979	0.00555051	0.00043
SBP	DA diameter	rs79621605	T	C	0.965806	0.965016	0.0373893	0.00680098	3.85215e-08	-0.0100283	0.015283	0.67
SBP	DA diameter	rs8121509	T	C	0.548566	0.547425	0.0156706	0.00247145	2.29132e-10	-0.00888709	0.00550344	0.19
SBP	DA diameter	rs891511	G	A	0.675858	0.679166	0.0179671	0.00266603	1.59449e-11	0.00513613	0.00591715	0.51
SBP	DA diameter	rs9294987	T	C	0.502499	0.497384	-0.0138564	0.00247928	2.28692e-08	0.00580895	0.00553678	0.29
SBP	DA diameter	rs9349379	A	G	0.593819	0.594483	0.0138096	0.00250525	3.5456e-08	-0.000143671	0.00559126	0.79
SBP	DA diameter	rs9385405	G	C	0.563346	0.56262	-0.022515	0.00247527	9.42791e-20	-0.0168595	0.00551471	0.0032
SBP	DA diameter	rs9476307	A	G	0.595888	0.589496	0.0144025	0.00250325	8.74887e-09	-0.00435256	0.00558604	0.46
SBP	DA diameter	rs9888615	T	C	0.290058	0.288861	-0.0169538	0.00272346	4.81858e-10	0.00584782	0.00602055	0.4

## Sheet: TableS4
Supplementary table S4 Instrument variables for MR analysis of the association between circulating cathepsin B level and AAD and aortic diameter
X	Y	SNP	effect_allele	other_allele	eaf	E1_effect	E1_se	E1_pval	Y_effect	Y_se	Y_pval
KORA	AAD	rs17268019	G	A	0.18679	-0.2488	0.0527342	2.726e-06	-0.00013616	0.00014436	0.34558
KORA	AAD	rs2794510	C	T	0.21526	0.231	0.0512195	7.263e-06	-0.00018327	0.00014441	0.20443
KORA	AAD	rs3947	A	G	0.25	0.5154	0.0459768	1.544e-27	-9.3543e-05	0.00013467	0.48731
KORA	AAD	rs7527349	C	T	0.25	0.2279	0.0508819	8.385e-06	-6.1781e-05	0.00013704	0.65211
KORA	AAD	rs9988483	A	G	0.24203	-0.2283	0.0496844	4.88e-06	-0.00019234	0.00013644	0.15864
KORA	AA diameter	rs17268019	A	G	0.781775	-0.2488	0.0527342	2.726e-06	-0.00295225	0.0075561	0.58
KORA	AA diameter	rs2794510	T	C	0.778941	0.231	0.0512195	7.263e-06	0.0056644	0.00746997	0.67
KORA	AA diameter	rs3947	G	A	0.738383	0.5154	0.0459768	1.544e-27	-0.0250122	0.00700433	0.002
KORA	AA diameter	rs7527349	T	C	0.747002	0.2279	0.0508819	8.385e-06	-0.00252277	0.00708805	0.49
KORA	AA diameter	rs9988483	G	A	0.750073	-0.2283	0.0496844	4.88e-06	-0.0023935	0.00713257	0.64
KORA	DA diameter	rs17268019	A	G	0.781816	-0.2488	0.0527342	2.726e-06	0.00277268	0.00670295	0.81
KORA	DA diameter	rs2794510	T	C	0.778651	0.231	0.0512195	7.263e-06	-0.0013716	0.00662842	0.49
KORA	DA diameter	rs3947	G	A	0.73783	0.5154	0.0459768	1.544e-27	-0.01359	0.00621328	0.022
KORA	DA diameter	rs7527349	T	C	0.746737	0.2279	0.0508819	8.385e-06	-0.00375039	0.00628689	0.55
KORA	DA diameter	rs9988483	G	A	0.750644	-0.2283	0.0496844	4.88e-06	0.00720353	0.00633969	0.47
INTERVAL	AAD	rs113646963	T	C	0.093394	0.1996	0.0427	2.947e-06	-0.00033915	0.00020483	0.097775
INTERVAL	AAD	rs11563944	G	A	0.2574	-0.1291	0.0278	3.419e-06	0.00028067	0.00013413	0.036389
INTERVAL	AAD	rs117345475	G	A	0.013667	0.4332	0.0933	3.432e-06	0.0006589	0.00050724	0.19395
INTERVAL	AAD	rs117486267	C	T	0.027335	0.4003	0.0834	1.589e-06	-0.00022588	0.00042622	0.59613
INTERVAL	AAD	rs13152767	A	G	0.014806	0.4158	0.0867	1.62e-06	-0.00032487	0.00056845	0.56766
INTERVAL	AAD	rs143557119	A	G	0.024487	0.4327	0.0946	4.785e-06	-0.00033264	0.00048724	0.4948
INTERVAL	AAD	rs147881440	A	G	0.041572	-0.2331	0.051	4.864e-06	-9.5037e-07	0.00025387	0.99701
INTERVAL	AAD	rs148930853	C	T	0.01082	-0.5516	0.1181	3.003e-06	-0.00070909	0.00059776	0.23552
INTERVAL	AAD	rs150370599	T	C	0.068337	0.2183	0.0457	1.781e-06	5.2178e-05	0.00021831	0.8111
INTERVAL	AAD	rs150811995	C	A	0.012528	-0.4603	0.1004	4.547e-06	-0.0004812	0.00053892	0.37191
INTERVAL	AAD	rs1692819	A	G	0.24943	0.4246	0.0274	3.672e-54	-9.0282e-05	0.00013502	0.50373
INTERVAL	AAD	rs36021960	A	G	0.12585	0.1747	0.0374	2.996e-06	0.00014804	0.00018261	0.41756
INTERVAL	AAD	rs7249773	A	G	0.16002	0.1749	0.0351	6.264e-07	-9.4076e-05	0.00017091	0.58201
INTERVAL	AAD	rs72863882	A	G	0.072323	-0.2569	0.0475	6.358e-08	0.00012756	0.00022135	0.56441
INTERVAL	AAD	rs7412	T	C	0.07574	0.224	0.0463	1.311e-06	-0.00010824	0.00021878	0.62078
INTERVAL	AAD	rs75773690	A	G	0.028474	-0.3945	0.0857	4.159e-06	0.00032524	0.0004077	0.42502
INTERVAL	AAD	rs76089522	A	G	0.10649	-0.1971	0.0421	2.845e-06	-7.1514e-05	0.00019645	0.71583
INTERVAL	AAD	rs9905973	A	G	0.25342	-0.1405	0.0276	3.57e-07	0.00011905	0.00013375	0.37341
INTERVAL	AA diameter	rs113646963	C	T	0.906281	0.1996	0.0427	2.947e-06	-0.011292	0.0107504	0.29
INTERVAL	AA diameter	rs11563944	A	G	0.732853	-0.1291	0.0278	3.419e-06	0.00601844	0.00696883	0.6
INTERVAL	AA diameter	rs117345475	A	G	0.984914	0.4332	0.0933	3.432e-06	0.0044734	0.0268157	0.76
INTERVAL	AA diameter	rs117486267	T	C	0.97927	0.4003	0.0834	1.589e-06	-0.0307192	0.022349	0.11
INTERVAL	AA diameter	rs13152767	G	A	0.984892	0.4158	0.0867	1.62e-06	-0.008547	0.0291656	0.27
INTERVAL	AA diameter	rs143557119	G	A	0.983088	0.4327	0.0946	4.785e-06	-0.0547653	0.0252659	0.029
INTERVAL	AA diameter	rs147881440	G	A	0.940904	-0.2331	0.051	4.864e-06	-0.0166917	0.0134061	0.25
INTERVAL	AA diameter	rs148930853	T	C	0.989495	-0.5516	0.1181	3.003e-06	0.018607	0.0315896	0.25
INTERVAL	AA diameter	rs150370599	C	T	0.922533	0.2183	0.0457	1.781e-06	-0.0129553	0.0115935	0.47
INTERVAL	AA diameter	rs150811995	A	C	0.985661	-0.4603	0.1004	4.547e-06	-0.0367768	0.0284621	0.48
INTERVAL	AA diameter	rs1692819	G	A	0.739284	0.4246	0.0274	3.672e-54	-0.025836	0.00702982	0.0016
INTERVAL	AA diameter	rs200518932	C	CA	0.988529	-0.5167	0.11	2.637e-06	-0.0179795	0.0319836	0.63
INTERVAL	AA diameter	rs36021960	G	A	0.88064	0.1747	0.0374	2.996e-06	-0.0303441	0.00952265	0.01
INTERVAL	AA diameter	rs7249773	G	A	0.85799	0.1749	0.0351	6.264e-07	0.00922122	0.00892748	0.51
INTERVAL	AA diameter	rs72863882	G	A	0.92442	-0.2569	0.0475	6.358e-08	0.00513024	0.0116332	0.87
INTERVAL	AA diameter	rs7412	C	T	0.920634	0.224	0.0463	1.311e-06	-0.00430562	0.0114809	0.66
INTERVAL	AA diameter	rs75773690	G	A	0.977719	-0.3945	0.0857	4.159e-06	-0.0377008	0.0209576	0.22
INTERVAL	AA diameter	rs76089522	G	A	0.89703	-0.1971	0.0421	2.845e-06	0.0084039	0.0101838	0.18
INTERVAL	AA diameter	rs9905973	G	A	0.728153	-0.1405	0.0276	3.57e-07	0.0150562	0.00692346	0.052
INTERVAL	DA diameter	rs113646963	C	T	0.906131	0.1996	0.0427	2.947e-06	-0.00368008	0.00952117	0.38
INTERVAL	DA diameter	rs11563944	A	G	0.733307	-0.1291	0.0278	3.419e-06	-0.0203484	0.0061838	0.00079
INTERVAL	DA diameter	rs117345475	A	G	0.984973	0.4332	0.0933	3.432e-06	-0.0179516	0.0238153	0.41
INTERVAL	DA diameter	rs117486267	T	C	0.979314	0.4003	0.0834	1.589e-06	-0.0218284	0.0197974	0.16
INTERVAL	DA diameter	rs13152767	G	A	0.984687	0.4158	0.0867	1.62e-06	0.00047888	0.025599	0.85
INTERVAL	DA diameter	rs143557119	G	A	0.98326	0.4327	0.0946	4.785e-06	-0.066231	0.022512	0.0055
INTERVAL	DA diameter	rs147881440	G	A	0.941024	-0.2331	0.051	4.864e-06	-0.000259801	0.0118875	0.97
INTERVAL	DA diameter	rs148930853	T	C	0.989478	-0.5516	0.1181	3.003e-06	-0.0131245	0.0280471	0.78
INTERVAL	DA diameter	rs150370599	C	T	0.92247	0.2183	0.0457	1.781e-06	0.00501717	0.0102648	0.57
INTERVAL	DA diameter	rs150811995	A	C	0.985727	-0.4603	0.1004	4.547e-06	-0.0294555	0.0252263	0.25
INTERVAL	DA diameter	rs1692819	G	A	0.738737	0.4246	0.0274	3.672e-54	-0.0140067	0.00623533	0.017
INTERVAL	DA diameter	rs200518932	C	CA	0.988479	-0.5167	0.11	2.637e-06	0.0348626	0.0282944	0.16
INTERVAL	DA diameter	rs36021960	G	A	0.880894	0.1747	0.0374	2.996e-06	-0.0113188	0.00844645	0.11
INTERVAL	DA diameter	rs7249773	G	A	0.858106	0.1749	0.0351	6.264e-07	-0.000137533	0.00790386	0.8
INTERVAL	DA diameter	rs72863882	G	A	0.92402	-0.2569	0.0475	6.358e-08	-0.00939372	0.0102772	0.35
INTERVAL	DA diameter	rs7412	C	T	0.921021	0.224	0.0463	1.311e-06	0.0215547	0.0101747	0.047
INTERVAL	DA diameter	rs75773690	G	A	0.97775	-0.3945	0.0857	4.159e-06	-0.0264315	0.018614	0.47
INTERVAL	DA diameter	rs76089522	G	A	0.89641	-0.1971	0.0421	2.845e-06	0.000765195	0.0090235	0.93
INTERVAL	DA diameter	rs9905973	G	A	0.728212	-0.1405	0.0276	3.57e-07	0.00904746	0.0061301	0.094
